# Supplementary material for: Benevolent Ideology and Women’s Economic Decision-Making: When Sexism Is Hurting Men’s Wallet
Source: PLoS One. 2016 Feb 12;11(2):e0148629. doi: 10.1371/journal.pone.0148629 (PMC4752244; doi:10.1371/journal.pone.0148629)
Supplement: S1 File — (ZIP) [file pone.0148629.s001.zip › S1 File.xls]

## Sheet: DG_exp1
faces	Pp	offer	BS_centered	HS_centered	face_BS_centered	face_attract_centered
1	1	3	-0.3	-0.34	-0.73	2.74167
1	2	3	-0.48	-0.07	-0.73	2.74167
1	3	2	0.15	-0.89	-0.73	2.74167
1	4	3	-0.03	0.29	-0.73	2.74167
1	5	1	0.06	0.75	-0.73	2.74167
1	6	1	-1.48	1.84	-0.73	2.74167
1	7	2	1.43	0.57	-0.73	2.74167
1	8	2	-1.85	-0.71	-0.73	2.74167
1	9	3	0.52	0.38	-0.73	2.74167
1	10	2	0.52	0.75	-0.73	2.74167
1	11	3	1.34	0.2	-0.73	2.74167
1	12	1	0.52	0.93	-0.73	2.74167
1	13	2	0.43	-0.16	-0.73	2.74167
1	14	3	0.06	0.2	-0.73	2.74167
1	15	3	-0.12	-1.25	-0.73	2.74167
1	16	3	-0.76	0.02	-0.73	2.74167
1	17	1	0.15	0.57	-0.73	2.74167
1	18	3	-0.12	-0.89	-0.73	2.74167
1	19	1	-0.57	-1.07	-0.73	2.74167
1	20	3	0.52	-0.07	-0.73	2.74167
1	21	2	-0.21	-0.25	-0.73	2.74167
1	22	3	2.34	0.29	-0.73	2.74167
1	23	2	-2.3	-1.43	-0.73	2.74167
1	24	2	0.7	-1.43	-0.73	2.74167
1	25	3	-0.48	-1.71	-0.73	2.74167
1	26	2	-1.48	-1.34	-0.73	2.74167
1	27	3	1.06	0.66	-0.73	2.74167
1	28	3	-1.03	-1.52	-0.73	2.74167
1	29	3	-1.39	-1.07	-0.73	2.74167
1	30	3	-0.3	0.48	-0.73	2.74167
1	31	1	-1.3	0.57	-0.73	2.74167
1	32	2	0.24	-0.43	-0.73	2.74167
1	33	3	-0.03	0.57	-0.73	2.74167
1	34	3	0.15	0.2	-0.73	2.74167
1	35	3	0.61	-0.34	-0.73	2.74167
1	36	3	0.24	-0.71	-0.73	2.74167
1	37	1	0.43	0.29	-0.73	2.74167
1	38	2	-0.12	0.57	-0.73	2.74167
1	39	1	0.34	1.02	-0.73	2.74167
1	40	3	0.15	1.29	-0.73	2.74167
1	41	2	-0.48	0.29	-0.73	2.74167
1	42	1	-0.57	-0.62	-0.73	2.74167
1	43	3	-0.03	0.02	-0.73	2.74167
1	44	3	-0.03	1.48	-0.73	2.74167
1	45	3	-0.12	-0.34	-0.73	2.74167
1	46	3	0.24	0.11	-0.73	2.74167
1	47	3	-0.21	-0.16	-0.73	2.74167
1	48	3	-0.76	-0.71	-0.73	2.74167
1	49	3	-0.39	0.2	-0.73	2.74167
1	50	3	0.15	0.84	-0.73	2.74167
1	51	3	0.88	1.02	-0.73	2.74167
1	52	3	-1.3	-0.16	-0.73	2.74167
1	53	2	-1.21	-0.89	-0.73	2.74167
1	54	3	-1.3	-0.98	-0.73	2.74167
1	55	3	-0.12	0.02	-0.73	2.74167
1	56	3	0.61	0.75	-0.73	2.74167
1	57	3	-0.76	-0.07	-0.73	2.74167
1	58	3	0.06	0.02	-0.73	2.74167
1	59	3	0.88	0.11	-0.73	2.74167
1	60	3	1.24	0.84	-0.73	2.74167
1	61	3	0.97	1.38	-0.73	2.74167
1	62	3	0.61	1.02	-0.73	2.74167
1	63	3	0.43	-0.71	-0.73	2.74167
1	64	3	-0.85	-0.62	-0.73	2.74167
1	65	2	0.79	1.66	-0.73	2.74167
1	66	3	0.79	-0.07	-0.73	2.74167
1	67	3	1.43	1.02	-0.73	2.74167
1	68	3	0.15	0.11	-0.73	2.74167
1	69	3	0.34	-1.52	-0.73	2.74167
1	70	2	-0.48	-0.62	-0.73	2.74167
1	71	2	-1.03	-1.25	-0.73	2.74167
1	72	2	1.24	0.11	-0.73	2.74167
1	73	2	1.34	0.11	-0.73	2.74167
1	74	2	1.15	0.66	-0.73	2.74167
1	75	3	-1.3	0.2	-0.73	2.74167
2	1	1	-0.3	-0.34	1.106	-0.358333
2	2	1	-0.48	-0.07	1.106	-0.358333
2	3	2	0.15	-0.89	1.106	-0.358333
2	4	2	-0.03	0.29	1.106	-0.358333
2	5	3	0.06	0.75	1.106	-0.358333
2	6	3	-1.48	1.84	1.106	-0.358333
2	7	2	1.43	0.57	1.106	-0.358333
2	8	2	-1.85	-0.71	1.106	-0.358333
2	9	1	0.52	0.38	1.106	-0.358333
2	10	3	0.52	0.75	1.106	-0.358333
2	11	1	1.34	0.2	1.106	-0.358333
2	12	3	0.52	0.93	1.106	-0.358333
2	13	3	0.43	-0.16	1.106	-0.358333
2	14	3	0.06	0.2	1.106	-0.358333
2	15	3	-0.12	-1.25	1.106	-0.358333
2	16	3	-0.76	0.02	1.106	-0.358333
2	17	1	0.15	0.57	1.106	-0.358333
2	18	3	-0.12	-0.89	1.106	-0.358333
2	19	1	-0.57	-1.07	1.106	-0.358333
2	20	2	0.52	-0.07	1.106	-0.358333
2	21	3	-0.21	-0.25	1.106	-0.358333
2	22	1	2.34	0.29	1.106	-0.358333
2	23	1	-2.3	-1.43	1.106	-0.358333
2	24	1	0.7	-1.43	1.106	-0.358333
2	25	1	-0.48	-1.71	1.106	-0.358333
2	26	1	-1.48	-1.34	1.106	-0.358333
2	27	3	1.06	0.66	1.106	-0.358333
2	28	2	-1.03	-1.52	1.106	-0.358333
2	29	1	-1.39	-1.07	1.106	-0.358333
2	30	3	-0.3	0.48	1.106	-0.358333
2	31	3	-1.3	0.57	1.106	-0.358333
2	32	1	0.24	-0.43	1.106	-0.358333
2	33	2	-0.03	0.57	1.106	-0.358333
2	34	1	0.15	0.2	1.106	-0.358333
2	35	3	0.61	-0.34	1.106	-0.358333
2	36	3	0.24	-0.71	1.106	-0.358333
2	37	1	0.43	0.29	1.106	-0.358333
2	38	2	-0.12	0.57	1.106	-0.358333
2	39	1	0.34	1.02	1.106	-0.358333
2	40	3	0.15	1.29	1.106	-0.358333
2	41	1	-0.48	0.29	1.106	-0.358333
2	42	3	-0.57	-0.62	1.106	-0.358333
2	43	2	-0.03	0.02	1.106	-0.358333
2	44	3	-0.03	1.48	1.106	-0.358333
2	45	3	-0.12	-0.34	1.106	-0.358333
2	46	1	0.24	0.11	1.106	-0.358333
2	47	2	-0.21	-0.16	1.106	-0.358333
2	48	2	-0.76	-0.71	1.106	-0.358333
2	49	3	-0.39	0.2	1.106	-0.358333
2	50	2	0.15	0.84	1.106	-0.358333
2	51	1	0.88	1.02	1.106	-0.358333
2	52	1	-1.3	-0.16	1.106	-0.358333
2	53	3	-1.21	-0.89	1.106	-0.358333
2	54	3	-1.3	-0.98	1.106	-0.358333
2	55	3	-0.12	0.02	1.106	-0.358333
2	56	3	0.61	0.75	1.106	-0.358333
2	57	2	-0.76	-0.07	1.106	-0.358333
2	58	2	0.06	0.02	1.106	-0.358333
2	59	1	0.88	0.11	1.106	-0.358333
2	60	2	1.24	0.84	1.106	-0.358333
2	61	3	0.97	1.38	1.106	-0.358333
2	62	1	0.61	1.02	1.106	-0.358333
2	63	2	0.43	-0.71	1.106	-0.358333
2	64	3	-0.85	-0.62	1.106	-0.358333
2	65	1	0.79	1.66	1.106	-0.358333
2	66	3	0.79	-0.07	1.106	-0.358333
2	67	3	1.43	1.02	1.106	-0.358333
2	68	2	0.15	0.11	1.106	-0.358333
2	69	1	0.34	-1.52	1.106	-0.358333
2	70	1	-0.48	-0.62	1.106	-0.358333
2	71	3	-1.03	-1.25	1.106	-0.358333
2	72	1	1.24	0.11	1.106	-0.358333
2	73	1	1.34	0.11	1.106	-0.358333
2	74	3	1.15	0.66	1.106	-0.358333
2	75	3	-1.3	0.2	1.106	-0.358333
3	1	1	-0.3	-0.34	-0.838	-1.75833
3	2	1	-0.48	-0.07	-0.838	-1.75833
3	3	2	0.15	-0.89	-0.838	-1.75833
3	4	3	-0.03	0.29	-0.838	-1.75833
3	5	1	0.06	0.75	-0.838	-1.75833
3	6	1	-1.48	1.84	-0.838	-1.75833
3	7	1	1.43	0.57	-0.838	-1.75833
3	8	1	-1.85	-0.71	-0.838	-1.75833
3	9	3	0.52	0.38	-0.838	-1.75833
3	10	1	0.52	0.75	-0.838	-1.75833
3	11	3	1.34	0.2	-0.838	-1.75833
3	12	1	0.52	0.93	-0.838	-1.75833
3	13	2	0.43	-0.16	-0.838	-1.75833
3	14	1	0.06	0.2	-0.838	-1.75833
3	15	2	-0.12	-1.25	-0.838	-1.75833
3	16	2	-0.76	0.02	-0.838	-1.75833
3	17	1	0.15	0.57	-0.838	-1.75833
3	18	3	-0.12	-0.89	-0.838	-1.75833
3	19	1	-0.57	-1.07	-0.838	-1.75833
3	20	3	0.52	-0.07	-0.838	-1.75833
3	21	1	-0.21	-0.25	-0.838	-1.75833
3	22	3	2.34	0.29	-0.838	-1.75833
3	23	1	-2.3	-1.43	-0.838	-1.75833
3	24	1	0.7	-1.43	-0.838	-1.75833
3	25	3	-0.48	-1.71	-0.838	-1.75833
3	26	2	-1.48	-1.34	-0.838	-1.75833
3	27	3	1.06	0.66	-0.838	-1.75833
3	28	2	-1.03	-1.52	-0.838	-1.75833
3	29	1	-1.39	-1.07	-0.838	-1.75833
3	30	2	-0.3	0.48	-0.838	-1.75833
3	31	2	-1.3	0.57	-0.838	-1.75833
3	32	1	0.24	-0.43	-0.838	-1.75833
3	33	3	-0.03	0.57	-0.838	-1.75833
3	34	2	0.15	0.2	-0.838	-1.75833
3	35	2	0.61	-0.34	-0.838	-1.75833
3	36	3	0.24	-0.71	-0.838	-1.75833
3	37	1	0.43	0.29	-0.838	-1.75833
3	38	2	-0.12	0.57	-0.838	-1.75833
3	39	1	0.34	1.02	-0.838	-1.75833
3	40	1	0.15	1.29	-0.838	-1.75833
3	41	1	-0.48	0.29	-0.838	-1.75833
3	42	3	-0.57	-0.62	-0.838	-1.75833
3	43	2	-0.03	0.02	-0.838	-1.75833
3	44	3	-0.03	1.48	-0.838	-1.75833
3	45	2	-0.12	-0.34	-0.838	-1.75833
3	46	2	0.24	0.11	-0.838	-1.75833
3	47	3	-0.21	-0.16	-0.838	-1.75833
3	48	3	-0.76	-0.71	-0.838	-1.75833
3	49	3	-0.39	0.2	-0.838	-1.75833
3	50	2	0.15	0.84	-0.838	-1.75833
3	51	2	0.88	1.02	-0.838	-1.75833
3	52	1	-1.3	-0.16	-0.838	-1.75833
3	53	2	-1.21	-0.89	-0.838	-1.75833
3	54	3	-1.3	-0.98	-0.838	-1.75833
3	55	2	-0.12	0.02	-0.838	-1.75833
3	56	2	0.61	0.75	-0.838	-1.75833
3	57	3	-0.76	-0.07	-0.838	-1.75833
3	58	3	0.06	0.02	-0.838	-1.75833
3	59	3	0.88	0.11	-0.838	-1.75833
3	60	3	1.24	0.84	-0.838	-1.75833
3	61	2	0.97	1.38	-0.838	-1.75833
3	62	3	0.61	1.02	-0.838	-1.75833
3	63	2	0.43	-0.71	-0.838	-1.75833
3	64	2	-0.85	-0.62	-0.838	-1.75833
3	65	3	0.79	1.66	-0.838	-1.75833
3	66	3	0.79	-0.07	-0.838	-1.75833
3	67	3	1.43	1.02	-0.838	-1.75833
3	68	3	0.15	0.11	-0.838	-1.75833
3	69	2	0.34	-1.52	-0.838	-1.75833
3	70	2	-0.48	-0.62	-0.838	-1.75833
3	71	2	-1.03	-1.25	-0.838	-1.75833
3	72	2	1.24	0.11	-0.838	-1.75833
3	73	1	1.34	0.11	-0.838	-1.75833
3	74	1	1.15	0.66	-0.838	-1.75833
3	75	2	-1.3	0.2	-0.838	-1.75833
4	1	2	-0.3	-0.34	-0.541	1.84167
4	2	1	-0.48	-0.07	-0.541	1.84167
4	3	1	0.15	-0.89	-0.541	1.84167
4	4	1	-0.03	0.29	-0.541	1.84167
4	5	1	0.06	0.75	-0.541	1.84167
4	6	1	-1.48	1.84	-0.541	1.84167
4	7	2	1.43	0.57	-0.541	1.84167
4	8	1	-1.85	-0.71	-0.541	1.84167
4	9	1	0.52	0.38	-0.541	1.84167
4	10	3	0.52	0.75	-0.541	1.84167
4	11	3	1.34	0.2	-0.541	1.84167
4	12	2	0.52	0.93	-0.541	1.84167
4	13	3	0.43	-0.16	-0.541	1.84167
4	14	2	0.06	0.2	-0.541	1.84167
4	15	2	-0.12	-1.25	-0.541	1.84167
4	16	3	-0.76	0.02	-0.541	1.84167
4	17	1	0.15	0.57	-0.541	1.84167
4	18	1	-0.12	-0.89	-0.541	1.84167
4	19	1	-0.57	-1.07	-0.541	1.84167
4	20	1	0.52	-0.07	-0.541	1.84167
4	21	1	-0.21	-0.25	-0.541	1.84167
4	22	1	2.34	0.29	-0.541	1.84167
4	23	2	-2.3	-1.43	-0.541	1.84167
4	24	1	0.7	-1.43	-0.541	1.84167
4	25	1	-0.48	-1.71	-0.541	1.84167
4	26	1	-1.48	-1.34	-0.541	1.84167
4	27	1	1.06	0.66	-0.541	1.84167
4	28	1	-1.03	-1.52	-0.541	1.84167
4	29	1	-1.39	-1.07	-0.541	1.84167
4	30	1	-0.3	0.48	-0.541	1.84167
4	31	1	-1.3	0.57	-0.541	1.84167
4	32	1	0.24	-0.43	-0.541	1.84167
4	33	2	-0.03	0.57	-0.541	1.84167
4	34	2	0.15	0.2	-0.541	1.84167
4	35	3	0.61	-0.34	-0.541	1.84167
4	36	1	0.24	-0.71	-0.541	1.84167
4	37	1	0.43	0.29	-0.541	1.84167
4	38	2	-0.12	0.57	-0.541	1.84167
4	39	2	0.34	1.02	-0.541	1.84167
4	40	2	0.15	1.29	-0.541	1.84167
4	41	1	-0.48	0.29	-0.541	1.84167
4	42	1	-0.57	-0.62	-0.541	1.84167
4	43	2	-0.03	0.02	-0.541	1.84167
4	44	2	-0.03	1.48	-0.541	1.84167
4	45	1	-0.12	-0.34	-0.541	1.84167
4	46	1	0.24	0.11	-0.541	1.84167
4	47	2	-0.21	-0.16	-0.541	1.84167
4	48	2	-0.76	-0.71	-0.541	1.84167
4	49	1	-0.39	0.2	-0.541	1.84167
4	50	2	0.15	0.84	-0.541	1.84167
4	51	1	0.88	1.02	-0.541	1.84167
4	52	1	-1.3	-0.16	-0.541	1.84167
4	53	2	-1.21	-0.89	-0.541	1.84167
4	54	2	-1.3	-0.98	-0.541	1.84167
4	55	1	-0.12	0.02	-0.541	1.84167
4	56	2	0.61	0.75	-0.541	1.84167
4	57	1	-0.76	-0.07	-0.541	1.84167
4	58	3	0.06	0.02	-0.541	1.84167
4	59	1	0.88	0.11	-0.541	1.84167
4	60	1	1.24	0.84	-0.541	1.84167
4	61	1	0.97	1.38	-0.541	1.84167
4	62	1	0.61	1.02	-0.541	1.84167
4	63	1	0.43	-0.71	-0.541	1.84167
4	64	1	-0.85	-0.62	-0.541	1.84167
4	65	2	0.79	1.66	-0.541	1.84167
4	66	1	0.79	-0.07	-0.541	1.84167
4	67	2	1.43	1.02	-0.541	1.84167
4	68	1	0.15	0.11	-0.541	1.84167
4	69	1	0.34	-1.52	-0.541	1.84167
4	70	1	-0.48	-0.62	-0.541	1.84167
4	71	1	-1.03	-1.25	-0.541	1.84167
4	72	1	1.24	0.11	-0.541	1.84167
4	73	1	1.34	0.11	-0.541	1.84167
4	74	3	1.15	0.66	-0.541	1.84167
4	75	1	-1.3	0.2	-0.541	1.84167
5	1	3	-0.3	-0.34	0.824	0.641667
5	2	3	-0.48	-0.07	0.824	0.641667
5	3	2	0.15	-0.89	0.824	0.641667
5	4	3	-0.03	0.29	0.824	0.641667
5	5	3	0.06	0.75	0.824	0.641667
5	6	1	-1.48	1.84	0.824	0.641667
5	7	1	1.43	0.57	0.824	0.641667
5	8	1	-1.85	-0.71	0.824	0.641667
5	9	3	0.52	0.38	0.824	0.641667
5	10	3	0.52	0.75	0.824	0.641667
5	11	3	1.34	0.2	0.824	0.641667
5	12	2	0.52	0.93	0.824	0.641667
5	13	2	0.43	-0.16	0.824	0.641667
5	14	1	0.06	0.2	0.824	0.641667
5	15	3	-0.12	-1.25	0.824	0.641667
5	16	3	-0.76	0.02	0.824	0.641667
5	17	2	0.15	0.57	0.824	0.641667
5	18	3	-0.12	-0.89	0.824	0.641667
5	19	1	-0.57	-1.07	0.824	0.641667
5	20	3	0.52	-0.07	0.824	0.641667
5	21	1	-0.21	-0.25	0.824	0.641667
5	22	3	2.34	0.29	0.824	0.641667
5	23	2	-2.3	-1.43	0.824	0.641667
5	24	1	0.7	-1.43	0.824	0.641667
5	25	3	-0.48	-1.71	0.824	0.641667
5	26	2	-1.48	-1.34	0.824	0.641667
5	27	3	1.06	0.66	0.824	0.641667
5	28	2	-1.03	-1.52	0.824	0.641667
5	29	2	-1.39	-1.07	0.824	0.641667
5	30	1	-0.3	0.48	0.824	0.641667
5	31	2	-1.3	0.57	0.824	0.641667
5	32	1	0.24	-0.43	0.824	0.641667
5	33	3	-0.03	0.57	0.824	0.641667
5	34	1	0.15	0.2	0.824	0.641667
5	35	1	0.61	-0.34	0.824	0.641667
5	36	3	0.24	-0.71	0.824	0.641667
5	37	1	0.43	0.29	0.824	0.641667
5	38	1	-0.12	0.57	0.824	0.641667
5	39	1	0.34	1.02	0.824	0.641667
5	40	3	0.15	1.29	0.824	0.641667
5	41	1	-0.48	0.29	0.824	0.641667
5	42	1	-0.57	-0.62	0.824	0.641667
5	43	3	-0.03	0.02	0.824	0.641667
5	44	3	-0.03	1.48	0.824	0.641667
5	45	2	-0.12	-0.34	0.824	0.641667
5	46	3	0.24	0.11	0.824	0.641667
5	47	3	-0.21	-0.16	0.824	0.641667
5	48	1	-0.76	-0.71	0.824	0.641667
5	49	3	-0.39	0.2	0.824	0.641667
5	50	1	0.15	0.84	0.824	0.641667
5	51	3	0.88	1.02	0.824	0.641667
5	52	1	-1.3	-0.16	0.824	0.641667
5	53	1	-1.21	-0.89	0.824	0.641667
5	54	3	-1.3	-0.98	0.824	0.641667
5	55	3	-0.12	0.02	0.824	0.641667
5	56	3	0.61	0.75	0.824	0.641667
5	57	3	-0.76	-0.07	0.824	0.641667
5	58	3	0.06	0.02	0.824	0.641667
5	59	3	0.88	0.11	0.824	0.641667
5	60	3	1.24	0.84	0.824	0.641667
5	61	3	0.97	1.38	0.824	0.641667
5	62	3	0.61	1.02	0.824	0.641667
5	63	1	0.43	-0.71	0.824	0.641667
5	64	3	-0.85	-0.62	0.824	0.641667
5	65	2	0.79	1.66	0.824	0.641667
5	66	3	0.79	-0.07	0.824	0.641667
5	67	3	1.43	1.02	0.824	0.641667
5	68	2	0.15	0.11	0.824	0.641667
5	69	1	0.34	-1.52	0.824	0.641667
5	70	1	-0.48	-0.62	0.824	0.641667
5	71	1	-1.03	-1.25	0.824	0.641667
5	72	2	1.24	0.11	0.824	0.641667
5	73	2	1.34	0.11	0.824	0.641667
5	74	3	1.15	0.66	0.824	0.641667
5	75	2	-1.3	0.2	0.824	0.641667
6	1	1	-0.3	-0.34	0.224	-2.05833
6	2	1	-0.48	-0.07	0.224	-2.05833
6	3	1	0.15	-0.89	0.224	-2.05833
6	4	1	-0.03	0.29	0.224	-2.05833
6	5	3	0.06	0.75	0.224	-2.05833
6	6	1	-1.48	1.84	0.224	-2.05833
6	7	2	1.43	0.57	0.224	-2.05833
6	8	1	-1.85	-0.71	0.224	-2.05833
6	9	1	0.52	0.38	0.224	-2.05833
6	10	1	0.52	0.75	0.224	-2.05833
6	11	1	1.34	0.2	0.224	-2.05833
6	12	1	0.52	0.93	0.224	-2.05833
6	13	3	0.43	-0.16	0.224	-2.05833
6	14	3	0.06	0.2	0.224	-2.05833
6	15	2	-0.12	-1.25	0.224	-2.05833
6	16	2	-0.76	0.02	0.224	-2.05833
6	17	3	0.15	0.57	0.224	-2.05833
6	18	1	-0.12	-0.89	0.224	-2.05833
6	19	1	-0.57	-1.07	0.224	-2.05833
6	20	1	0.52	-0.07	0.224	-2.05833
6	21	3	-0.21	-0.25	0.224	-2.05833
6	22	1	2.34	0.29	0.224	-2.05833
6	23	1	-2.3	-1.43	0.224	-2.05833
6	24	1	0.7	-1.43	0.224	-2.05833
6	25	1	-0.48	-1.71	0.224	-2.05833
6	26	1	-1.48	-1.34	0.224	-2.05833
6	27	1	1.06	0.66	0.224	-2.05833
6	28	2	-1.03	-1.52	0.224	-2.05833
6	29	1	-1.39	-1.07	0.224	-2.05833
6	30	2	-0.3	0.48	0.224	-2.05833
6	31	1	-1.3	0.57	0.224	-2.05833
6	32	1	0.24	-0.43	0.224	-2.05833
6	33	2	-0.03	0.57	0.224	-2.05833
6	34	1	0.15	0.2	0.224	-2.05833
6	35	3	0.61	-0.34	0.224	-2.05833
6	36	2	0.24	-0.71	0.224	-2.05833
6	37	1	0.43	0.29	0.224	-2.05833
6	38	3	-0.12	0.57	0.224	-2.05833
6	39	3	0.34	1.02	0.224	-2.05833
6	40	3	0.15	1.29	0.224	-2.05833
6	41	2	-0.48	0.29	0.224	-2.05833
6	42	2	-0.57	-0.62	0.224	-2.05833
6	43	3	-0.03	0.02	0.224	-2.05833
6	44	1	-0.03	1.48	0.224	-2.05833
6	45	1	-0.12	-0.34	0.224	-2.05833
6	46	1	0.24	0.11	0.224	-2.05833
6	47	2	-0.21	-0.16	0.224	-2.05833
6	48	2	-0.76	-0.71	0.224	-2.05833
6	49	1	-0.39	0.2	0.224	-2.05833
6	50	3	0.15	0.84	0.224	-2.05833
6	51	2	0.88	1.02	0.224	-2.05833
6	52	1	-1.3	-0.16	0.224	-2.05833
6	53	3	-1.21	-0.89	0.224	-2.05833
6	54	2	-1.3	-0.98	0.224	-2.05833
6	55	1	-0.12	0.02	0.224	-2.05833
6	56	2	0.61	0.75	0.224	-2.05833
6	57	1	-0.76	-0.07	0.224	-2.05833
6	58	2	0.06	0.02	0.224	-2.05833
6	59	1	0.88	0.11	0.224	-2.05833
6	60	1	1.24	0.84	0.224	-2.05833
6	61	1	0.97	1.38	0.224	-2.05833
6	62	1	0.61	1.02	0.224	-2.05833
6	63	3	0.43	-0.71	0.224	-2.05833
6	64	1	-0.85	-0.62	0.224	-2.05833
6	65	2	0.79	1.66	0.224	-2.05833
6	66	2	0.79	-0.07	0.224	-2.05833
6	67	1	1.43	1.02	0.224	-2.05833
6	68	1	0.15	0.11	0.224	-2.05833
6	69	2	0.34	-1.52	0.224	-2.05833
6	70	2	-0.48	-0.62	0.224	-2.05833
6	71	1	-1.03	-1.25	0.224	-2.05833
6	72	1	1.24	0.11	0.224	-2.05833
6	73	1	1.34	0.11	0.224	-2.05833
6	74	3	1.15	0.66	0.224	-2.05833
6	75	1	-1.3	0.2	0.224	-2.05833
7	1	1	-0.3	-0.34	-0.721	-0.258333
7	2	1	-0.48	-0.07	-0.721	-0.258333
7	3	1	0.15	-0.89	-0.721	-0.258333
7	4	1	-0.03	0.29	-0.721	-0.258333
7	5	1	0.06	0.75	-0.721	-0.258333
7	6	3	-1.48	1.84	-0.721	-0.258333
7	7	2	1.43	0.57	-0.721	-0.258333
7	8	1	-1.85	-0.71	-0.721	-0.258333
7	9	1	0.52	0.38	-0.721	-0.258333
7	10	1	0.52	0.75	-0.721	-0.258333
7	11	1	1.34	0.2	-0.721	-0.258333
7	12	1	0.52	0.93	-0.721	-0.258333
7	13	2	0.43	-0.16	-0.721	-0.258333
7	14	1	0.06	0.2	-0.721	-0.258333
7	15	1	-0.12	-1.25	-0.721	-0.258333
7	16	2	-0.76	0.02	-0.721	-0.258333
7	17	1	0.15	0.57	-0.721	-0.258333
7	18	1	-0.12	-0.89	-0.721	-0.258333
7	19	1	-0.57	-1.07	-0.721	-0.258333
7	20	1	0.52	-0.07	-0.721	-0.258333
7	21	1	-0.21	-0.25	-0.721	-0.258333
7	22	1	2.34	0.29	-0.721	-0.258333
7	23	1	-2.3	-1.43	-0.721	-0.258333
7	24	1	0.7	-1.43	-0.721	-0.258333
7	25	1	-0.48	-1.71	-0.721	-0.258333
7	26	1	-1.48	-1.34	-0.721	-0.258333
7	27	1	1.06	0.66	-0.721	-0.258333
7	28	2	-1.03	-1.52	-0.721	-0.258333
7	29	1	-1.39	-1.07	-0.721	-0.258333
7	30	1	-0.3	0.48	-0.721	-0.258333
7	31	1	-1.3	0.57	-0.721	-0.258333
7	32	1	0.24	-0.43	-0.721	-0.258333
7	33	2	-0.03	0.57	-0.721	-0.258333
7	34	1	0.15	0.2	-0.721	-0.258333
7	35	1	0.61	-0.34	-0.721	-0.258333
7	36	2	0.24	-0.71	-0.721	-0.258333
7	37	2	0.43	0.29	-0.721	-0.258333
7	38	3	-0.12	0.57	-0.721	-0.258333
7	39	1	0.34	1.02	-0.721	-0.258333
7	40	2	0.15	1.29	-0.721	-0.258333
7	41	1	-0.48	0.29	-0.721	-0.258333
7	42	1	-0.57	-0.62	-0.721	-0.258333
7	43	1	-0.03	0.02	-0.721	-0.258333
7	44	1	-0.03	1.48	-0.721	-0.258333
7	45	1	-0.12	-0.34	-0.721	-0.258333
7	46	2	0.24	0.11	-0.721	-0.258333
7	47	2	-0.21	-0.16	-0.721	-0.258333
7	48	2	-0.76	-0.71	-0.721	-0.258333
7	49	1	-0.39	0.2	-0.721	-0.258333
7	50	1	0.15	0.84	-0.721	-0.258333
7	51	1	0.88	1.02	-0.721	-0.258333
7	52	1	-1.3	-0.16	-0.721	-0.258333
7	53	1	-1.21	-0.89	-0.721	-0.258333
7	54	2	-1.3	-0.98	-0.721	-0.258333
7	55	1	-0.12	0.02	-0.721	-0.258333
7	56	2	0.61	0.75	-0.721	-0.258333
7	57	1	-0.76	-0.07	-0.721	-0.258333
7	58	2	0.06	0.02	-0.721	-0.258333
7	59	1	0.88	0.11	-0.721	-0.258333
7	60	1	1.24	0.84	-0.721	-0.258333
7	61	1	0.97	1.38	-0.721	-0.258333
7	62	1	0.61	1.02	-0.721	-0.258333
7	63	1	0.43	-0.71	-0.721	-0.258333
7	64	3	-0.85	-0.62	-0.721	-0.258333
7	65	2	0.79	1.66	-0.721	-0.258333
7	66	1	0.79	-0.07	-0.721	-0.258333
7	67	1	1.43	1.02	-0.721	-0.258333
7	68	1	0.15	0.11	-0.721	-0.258333
7	69	2	0.34	-1.52	-0.721	-0.258333
7	70	1	-0.48	-0.62	-0.721	-0.258333
7	71	1	-1.03	-1.25	-0.721	-0.258333
7	72	1	1.24	0.11	-0.721	-0.258333
7	73	1	1.34	0.11	-0.721	-0.258333
7	74	3	1.15	0.66	-0.721	-0.258333
7	75	1	-1.3	0.2	-0.721	-0.258333
8	1	2	-0.3	-0.34	0.508	1.64167
8	2	1	-0.48	-0.07	0.508	1.64167
8	3	1	0.15	-0.89	0.508	1.64167
8	4	2	-0.03	0.29	0.508	1.64167
8	5	2	0.06	0.75	0.508	1.64167
8	6	2	-1.48	1.84	0.508	1.64167
8	7	1	1.43	0.57	0.508	1.64167
8	8	1	-1.85	-0.71	0.508	1.64167
8	9	3	0.52	0.38	0.508	1.64167
8	10	3	0.52	0.75	0.508	1.64167
8	11	3	1.34	0.2	0.508	1.64167
8	12	1	0.52	0.93	0.508	1.64167
8	13	3	0.43	-0.16	0.508	1.64167
8	14	2	0.06	0.2	0.508	1.64167
8	15	3	-0.12	-1.25	0.508	1.64167
8	16	3	-0.76	0.02	0.508	1.64167
8	17	1	0.15	0.57	0.508	1.64167
8	18	2	-0.12	-0.89	0.508	1.64167
8	19	1	-0.57	-1.07	0.508	1.64167
8	20	2	0.52	-0.07	0.508	1.64167
8	21	3	-0.21	-0.25	0.508	1.64167
8	22	3	2.34	0.29	0.508	1.64167
8	23	2	-2.3	-1.43	0.508	1.64167
8	24	2	0.7	-1.43	0.508	1.64167
8	25	2	-0.48	-1.71	0.508	1.64167
8	26	1	-1.48	-1.34	0.508	1.64167
8	27	2	1.06	0.66	0.508	1.64167
8	28	3	-1.03	-1.52	0.508	1.64167
8	29	1	-1.39	-1.07	0.508	1.64167
8	30	2	-0.3	0.48	0.508	1.64167
8	31	2	-1.3	0.57	0.508	1.64167
8	32	3	0.24	-0.43	0.508	1.64167
8	33	3	-0.03	0.57	0.508	1.64167
8	34	3	0.15	0.2	0.508	1.64167
8	35	3	0.61	-0.34	0.508	1.64167
8	36	2	0.24	-0.71	0.508	1.64167
8	37	2	0.43	0.29	0.508	1.64167
8	38	1	-0.12	0.57	0.508	1.64167
8	39	1	0.34	1.02	0.508	1.64167
8	40	2	0.15	1.29	0.508	1.64167
8	41	1	-0.48	0.29	0.508	1.64167
8	42	2	-0.57	-0.62	0.508	1.64167
8	43	2	-0.03	0.02	0.508	1.64167
8	44	3	-0.03	1.48	0.508	1.64167
8	45	2	-0.12	-0.34	0.508	1.64167
8	46	2	0.24	0.11	0.508	1.64167
8	47	2	-0.21	-0.16	0.508	1.64167
8	48	1	-0.76	-0.71	0.508	1.64167
8	49	2	-0.39	0.2	0.508	1.64167
8	50	1	0.15	0.84	0.508	1.64167
8	51	2	0.88	1.02	0.508	1.64167
8	52	1	-1.3	-0.16	0.508	1.64167
8	53	1	-1.21	-0.89	0.508	1.64167
8	54	2	-1.3	-0.98	0.508	1.64167
8	55	3	-0.12	0.02	0.508	1.64167
8	56	2	0.61	0.75	0.508	1.64167
8	57	2	-0.76	-0.07	0.508	1.64167
8	58	3	0.06	0.02	0.508	1.64167
8	59	3	0.88	0.11	0.508	1.64167
8	60	2	1.24	0.84	0.508	1.64167
8	61	1	0.97	1.38	0.508	1.64167
8	62	2	0.61	1.02	0.508	1.64167
8	63	1	0.43	-0.71	0.508	1.64167
8	64	2	-0.85	-0.62	0.508	1.64167
8	65	1	0.79	1.66	0.508	1.64167
8	66	2	0.79	-0.07	0.508	1.64167
8	67	2	1.43	1.02	0.508	1.64167
8	68	3	0.15	0.11	0.508	1.64167
8	69	2	0.34	-1.52	0.508	1.64167
8	70	1	-0.48	-0.62	0.508	1.64167
8	71	1	-1.03	-1.25	0.508	1.64167
8	72	1	1.24	0.11	0.508	1.64167
8	73	1	1.34	0.11	0.508	1.64167
8	74	2	1.15	0.66	0.508	1.64167
8	75	1	-1.3	0.2	0.508	1.64167
9	1	2	-0.3	-0.34	0.589	-0.958333
9	2	2	-0.48	-0.07	0.589	-0.958333
9	3	3	0.15	-0.89	0.589	-0.958333
9	4	3	-0.03	0.29	0.589	-0.958333
9	5	2	0.06	0.75	0.589	-0.958333
9	6	1	-1.48	1.84	0.589	-0.958333
9	7	2	1.43	0.57	0.589	-0.958333
9	8	2	-1.85	-0.71	0.589	-0.958333
9	9	3	0.52	0.38	0.589	-0.958333
9	10	2	0.52	0.75	0.589	-0.958333
9	11	3	1.34	0.2	0.589	-0.958333
9	12	1	0.52	0.93	0.589	-0.958333
9	13	3	0.43	-0.16	0.589	-0.958333
9	14	3	0.06	0.2	0.589	-0.958333
9	15	3	-0.12	-1.25	0.589	-0.958333
9	16	3	-0.76	0.02	0.589	-0.958333
9	17	3	0.15	0.57	0.589	-0.958333
9	18	2	-0.12	-0.89	0.589	-0.958333
9	19	2	-0.57	-1.07	0.589	-0.958333
9	20	3	0.52	-0.07	0.589	-0.958333
9	21	2	-0.21	-0.25	0.589	-0.958333
9	22	3	2.34	0.29	0.589	-0.958333
9	23	2	-2.3	-1.43	0.589	-0.958333
9	24	1	0.7	-1.43	0.589	-0.958333
9	25	2	-0.48	-1.71	0.589	-0.958333
9	26	2	-1.48	-1.34	0.589	-0.958333
9	27	3	1.06	0.66	0.589	-0.958333
9	28	3	-1.03	-1.52	0.589	-0.958333
9	29	3	-1.39	-1.07	0.589	-0.958333
9	30	3	-0.3	0.48	0.589	-0.958333
9	31	2	-1.3	0.57	0.589	-0.958333
9	32	2	0.24	-0.43	0.589	-0.958333
9	33	3	-0.03	0.57	0.589	-0.958333
9	34	3	0.15	0.2	0.589	-0.958333
9	35	3	0.61	-0.34	0.589	-0.958333
9	36	2	0.24	-0.71	0.589	-0.958333
9	37	2	0.43	0.29	0.589	-0.958333
9	38	1	-0.12	0.57	0.589	-0.958333
9	39	3	0.34	1.02	0.589	-0.958333
9	40	3	0.15	1.29	0.589	-0.958333
9	41	1	-0.48	0.29	0.589	-0.958333
9	42	3	-0.57	-0.62	0.589	-0.958333
9	43	3	-0.03	0.02	0.589	-0.958333
9	44	3	-0.03	1.48	0.589	-0.958333
9	45	2	-0.12	-0.34	0.589	-0.958333
9	46	3	0.24	0.11	0.589	-0.958333
9	47	3	-0.21	-0.16	0.589	-0.958333
9	48	3	-0.76	-0.71	0.589	-0.958333
9	49	3	-0.39	0.2	0.589	-0.958333
9	50	3	0.15	0.84	0.589	-0.958333
9	51	3	0.88	1.02	0.589	-0.958333
9	52	3	-1.3	-0.16	0.589	-0.958333
9	53	3	-1.21	-0.89	0.589	-0.958333
9	54	2	-1.3	-0.98	0.589	-0.958333
9	55	2	-0.12	0.02	0.589	-0.958333
9	56	2	0.61	0.75	0.589	-0.958333
9	57	3	-0.76	-0.07	0.589	-0.958333
9	58	3	0.06	0.02	0.589	-0.958333
9	59	3	0.88	0.11	0.589	-0.958333
9	60	3	1.24	0.84	0.589	-0.958333
9	61	3	0.97	1.38	0.589	-0.958333
9	62	2	0.61	1.02	0.589	-0.958333
9	63	3	0.43	-0.71	0.589	-0.958333
9	64	3	-0.85	-0.62	0.589	-0.958333
9	65	3	0.79	1.66	0.589	-0.958333
9	66	3	0.79	-0.07	0.589	-0.958333
9	67	3	1.43	1.02	0.589	-0.958333
9	68	3	0.15	0.11	0.589	-0.958333
9	69	2	0.34	-1.52	0.589	-0.958333
9	70	3	-0.48	-0.62	0.589	-0.958333
9	71	2	-1.03	-1.25	0.589	-0.958333
9	72	3	1.24	0.11	0.589	-0.958333
9	73	2	1.34	0.11	0.589	-0.958333
9	74	2	1.15	0.66	0.589	-0.958333
9	75	3	-1.3	0.2	0.589	-0.958333
10	1	2	-0.3	-0.34	-0.786	-2.25833
10	2	2	-0.48	-0.07	-0.786	-2.25833
10	3	3	0.15	-0.89	-0.786	-2.25833
10	4	2	-0.03	0.29	-0.786	-2.25833
10	5	2	0.06	0.75	-0.786	-2.25833
10	6	3	-1.48	1.84	-0.786	-2.25833
10	7	3	1.43	0.57	-0.786	-2.25833
10	8	1	-1.85	-0.71	-0.786	-2.25833
10	9	3	0.52	0.38	-0.786	-2.25833
10	10	1	0.52	0.75	-0.786	-2.25833
10	11	3	1.34	0.2	-0.786	-2.25833
10	12	2	0.52	0.93	-0.786	-2.25833
10	13	3	0.43	-0.16	-0.786	-2.25833
10	14	2	0.06	0.2	-0.786	-2.25833
10	15	3	-0.12	-1.25	-0.786	-2.25833
10	16	3	-0.76	0.02	-0.786	-2.25833
10	17	2	0.15	0.57	-0.786	-2.25833
10	18	3	-0.12	-0.89	-0.786	-2.25833
10	19	1	-0.57	-1.07	-0.786	-2.25833
10	20	3	0.52	-0.07	-0.786	-2.25833
10	21	3	-0.21	-0.25	-0.786	-2.25833
10	22	3	2.34	0.29	-0.786	-2.25833
10	23	1	-2.3	-1.43	-0.786	-2.25833
10	24	1	0.7	-1.43	-0.786	-2.25833
10	25	1	-0.48	-1.71	-0.786	-2.25833
10	26	2	-1.48	-1.34	-0.786	-2.25833
10	27	3	1.06	0.66	-0.786	-2.25833
10	28	3	-1.03	-1.52	-0.786	-2.25833
10	29	3	-1.39	-1.07	-0.786	-2.25833
10	30	2	-0.3	0.48	-0.786	-2.25833
10	31	1	-1.3	0.57	-0.786	-2.25833
10	32	1	0.24	-0.43	-0.786	-2.25833
10	33	3	-0.03	0.57	-0.786	-2.25833
10	34	3	0.15	0.2	-0.786	-2.25833
10	35	3	0.61	-0.34	-0.786	-2.25833
10	36	2	0.24	-0.71	-0.786	-2.25833
10	37	1	0.43	0.29	-0.786	-2.25833
10	38	2	-0.12	0.57	-0.786	-2.25833
10	39	3	0.34	1.02	-0.786	-2.25833
10	40	3	0.15	1.29	-0.786	-2.25833
10	41	2	-0.48	0.29	-0.786	-2.25833
10	42	3	-0.57	-0.62	-0.786	-2.25833
10	43	2	-0.03	0.02	-0.786	-2.25833
10	44	3	-0.03	1.48	-0.786	-2.25833
10	45	2	-0.12	-0.34	-0.786	-2.25833
10	46	2	0.24	0.11	-0.786	-2.25833
10	47	3	-0.21	-0.16	-0.786	-2.25833
10	48	1	-0.76	-0.71	-0.786	-2.25833
10	49	2	-0.39	0.2	-0.786	-2.25833
10	50	3	0.15	0.84	-0.786	-2.25833
10	51	3	0.88	1.02	-0.786	-2.25833
10	52	2	-1.3	-0.16	-0.786	-2.25833
10	53	3	-1.21	-0.89	-0.786	-2.25833
10	54	3	-1.3	-0.98	-0.786	-2.25833
10	55	3	-0.12	0.02	-0.786	-2.25833
10	56	3	0.61	0.75	-0.786	-2.25833
10	57	2	-0.76	-0.07	-0.786	-2.25833
10	58	3	0.06	0.02	-0.786	-2.25833
10	59	3	0.88	0.11	-0.786	-2.25833
10	60	3	1.24	0.84	-0.786	-2.25833
10	61	2	0.97	1.38	-0.786	-2.25833
10	62	3	0.61	1.02	-0.786	-2.25833
10	63	1	0.43	-0.71	-0.786	-2.25833
10	64	3	-0.85	-0.62	-0.786	-2.25833
10	65	2	0.79	1.66	-0.786	-2.25833
10	66	3	0.79	-0.07	-0.786	-2.25833
10	67	3	1.43	1.02	-0.786	-2.25833
10	68	2	0.15	0.11	-0.786	-2.25833
10	69	3	0.34	-1.52	-0.786	-2.25833
10	70	2	-0.48	-0.62	-0.786	-2.25833
10	71	1	-1.03	-1.25	-0.786	-2.25833
10	72	3	1.24	0.11	-0.786	-2.25833
10	73	3	1.34	0.11	-0.786	-2.25833
10	74	3	1.15	0.66	-0.786	-2.25833
10	75	2	-1.3	0.2	-0.786	-2.25833
11	1	3	-0.3	-0.34	1.124	3.24167
11	2	1	-0.48	-0.07	1.124	3.24167
11	3	3	0.15	-0.89	1.124	3.24167
11	4	3	-0.03	0.29	1.124	3.24167
11	5	3	0.06	0.75	1.124	3.24167
11	6	2	-1.48	1.84	1.124	3.24167
11	7	3	1.43	0.57	1.124	3.24167
11	8	2	-1.85	-0.71	1.124	3.24167
11	9	3	0.52	0.38	1.124	3.24167
11	10	2	0.52	0.75	1.124	3.24167
11	11	3	1.34	0.2	1.124	3.24167
11	12	2	0.52	0.93	1.124	3.24167
11	13	2	0.43	-0.16	1.124	3.24167
11	14	3	0.06	0.2	1.124	3.24167
11	15	3	-0.12	-1.25	1.124	3.24167
11	16	3	-0.76	0.02	1.124	3.24167
11	17	3	0.15	0.57	1.124	3.24167
11	18	2	-0.12	-0.89	1.124	3.24167
11	19	2	-0.57	-1.07	1.124	3.24167
11	20	3	0.52	-0.07	1.124	3.24167
11	21	3	-0.21	-0.25	1.124	3.24167
11	22	3	2.34	0.29	1.124	3.24167
11	23	1	-2.3	-1.43	1.124	3.24167
11	24	2	0.7	-1.43	1.124	3.24167
11	25	3	-0.48	-1.71	1.124	3.24167
11	26	2	-1.48	-1.34	1.124	3.24167
11	27	3	1.06	0.66	1.124	3.24167
11	28	3	-1.03	-1.52	1.124	3.24167
11	29	3	-1.39	-1.07	1.124	3.24167
11	30	3	-0.3	0.48	1.124	3.24167
11	31	1	-1.3	0.57	1.124	3.24167
11	32	3	0.24	-0.43	1.124	3.24167
11	33	3	-0.03	0.57	1.124	3.24167
11	34	3	0.15	0.2	1.124	3.24167
11	35	3	0.61	-0.34	1.124	3.24167
11	36	3	0.24	-0.71	1.124	3.24167
11	37	1	0.43	0.29	1.124	3.24167
11	38	2	-0.12	0.57	1.124	3.24167
11	39	3	0.34	1.02	1.124	3.24167
11	40	3	0.15	1.29	1.124	3.24167
11	41	3	-0.48	0.29	1.124	3.24167
11	42	3	-0.57	-0.62	1.124	3.24167
11	43	3	-0.03	0.02	1.124	3.24167
11	44	2	-0.03	1.48	1.124	3.24167
11	45	3	-0.12	-0.34	1.124	3.24167
11	46	3	0.24	0.11	1.124	3.24167
11	47	3	-0.21	-0.16	1.124	3.24167
11	48	1	-0.76	-0.71	1.124	3.24167
11	49	3	-0.39	0.2	1.124	3.24167
11	50	3	0.15	0.84	1.124	3.24167
11	51	3	0.88	1.02	1.124	3.24167
11	52	2	-1.3	-0.16	1.124	3.24167
11	53	3	-1.21	-0.89	1.124	3.24167
11	54	3	-1.3	-0.98	1.124	3.24167
11	55	3	-0.12	0.02	1.124	3.24167
11	56	3	0.61	0.75	1.124	3.24167
11	57	3	-0.76	-0.07	1.124	3.24167
11	58	3	0.06	0.02	1.124	3.24167
11	59	2	0.88	0.11	1.124	3.24167
11	60	3	1.24	0.84	1.124	3.24167
11	61	3	0.97	1.38	1.124	3.24167
11	62	3	0.61	1.02	1.124	3.24167
11	63	3	0.43	-0.71	1.124	3.24167
11	64	3	-0.85	-0.62	1.124	3.24167
11	65	2	0.79	1.66	1.124	3.24167
11	66	3	0.79	-0.07	1.124	3.24167
11	67	3	1.43	1.02	1.124	3.24167
11	68	3	0.15	0.11	1.124	3.24167
11	69	3	0.34	-1.52	1.124	3.24167
11	70	3	-0.48	-0.62	1.124	3.24167
11	71	3	-1.03	-1.25	1.124	3.24167
11	72	3	1.24	0.11	1.124	3.24167
11	73	3	1.34	0.11	1.124	3.24167
11	74	3	1.15	0.66	1.124	3.24167
11	75	3	-1.3	0.2	1.124	3.24167
12	1	1	-0.3	-0.34	-0.759	-2.45833
12	2	2	-0.48	-0.07	-0.759	-2.45833
12	3	2	0.15	-0.89	-0.759	-2.45833
12	4	1	-0.03	0.29	-0.759	-2.45833
12	5	1	0.06	0.75	-0.759	-2.45833
12	6	3	-1.48	1.84	-0.759	-2.45833
12	7	3	1.43	0.57	-0.759	-2.45833
12	8	1	-1.85	-0.71	-0.759	-2.45833
12	9	2	0.52	0.38	-0.759	-2.45833
12	10	3	0.52	0.75	-0.759	-2.45833
12	11	2	1.34	0.2	-0.759	-2.45833
12	12	1	0.52	0.93	-0.759	-2.45833
12	13	3	0.43	-0.16	-0.759	-2.45833
12	14	1	0.06	0.2	-0.759	-2.45833
12	15	3	-0.12	-1.25	-0.759	-2.45833
12	16	2	-0.76	0.02	-0.759	-2.45833
12	17	1	0.15	0.57	-0.759	-2.45833
12	18	2	-0.12	-0.89	-0.759	-2.45833
12	19	3	-0.57	-1.07	-0.759	-2.45833
12	20	2	0.52	-0.07	-0.759	-2.45833
12	21	1	-0.21	-0.25	-0.759	-2.45833
12	22	3	2.34	0.29	-0.759	-2.45833
12	23	1	-2.3	-1.43	-0.759	-2.45833
12	24	2	0.7	-1.43	-0.759	-2.45833
12	25	2	-0.48	-1.71	-0.759	-2.45833
12	26	2	-1.48	-1.34	-0.759	-2.45833
12	27	2	1.06	0.66	-0.759	-2.45833
12	28	3	-1.03	-1.52	-0.759	-2.45833
12	29	3	-1.39	-1.07	-0.759	-2.45833
12	30	1	-0.3	0.48	-0.759	-2.45833
12	31	3	-1.3	0.57	-0.759	-2.45833
12	32	2	0.24	-0.43	-0.759	-2.45833
12	33	3	-0.03	0.57	-0.759	-2.45833
12	34	1	0.15	0.2	-0.759	-2.45833
12	35	1	0.61	-0.34	-0.759	-2.45833
12	36	1	0.24	-0.71	-0.759	-2.45833
12	37	2	0.43	0.29	-0.759	-2.45833
12	38	1	-0.12	0.57	-0.759	-2.45833
12	39	1	0.34	1.02	-0.759	-2.45833
12	40	2	0.15	1.29	-0.759	-2.45833
12	41	1	-0.48	0.29	-0.759	-2.45833
12	42	1	-0.57	-0.62	-0.759	-2.45833
12	43	2	-0.03	0.02	-0.759	-2.45833
12	44	2	-0.03	1.48	-0.759	-2.45833
12	45	3	-0.12	-0.34	-0.759	-2.45833
12	46	2	0.24	0.11	-0.759	-2.45833
12	47	3	-0.21	-0.16	-0.759	-2.45833
12	48	1	-0.76	-0.71	-0.759	-2.45833
12	49	3	-0.39	0.2	-0.759	-2.45833
12	50	2	0.15	0.84	-0.759	-2.45833
12	51	3	0.88	1.02	-0.759	-2.45833
12	52	3	-1.3	-0.16	-0.759	-2.45833
12	53	1	-1.21	-0.89	-0.759	-2.45833
12	54	3	-1.3	-0.98	-0.759	-2.45833
12	55	2	-0.12	0.02	-0.759	-2.45833
12	56	2	0.61	0.75	-0.759	-2.45833
12	57	2	-0.76	-0.07	-0.759	-2.45833
12	58	1	0.06	0.02	-0.759	-2.45833
12	59	2	0.88	0.11	-0.759	-2.45833
12	60	3	1.24	0.84	-0.759	-2.45833
12	61	3	0.97	1.38	-0.759	-2.45833
12	62	1	0.61	1.02	-0.759	-2.45833
12	63	2	0.43	-0.71	-0.759	-2.45833
12	64	2	-0.85	-0.62	-0.759	-2.45833
12	65	3	0.79	1.66	-0.759	-2.45833
12	66	2	0.79	-0.07	-0.759	-2.45833
12	67	3	1.43	1.02	-0.759	-2.45833
12	68	2	0.15	0.11	-0.759	-2.45833
12	69	3	0.34	-1.52	-0.759	-2.45833
12	70	1	-0.48	-0.62	-0.759	-2.45833
12	71	1	-1.03	-1.25	-0.759	-2.45833
12	72	2	1.24	0.11	-0.759	-2.45833
12	73	2	1.34	0.11	-0.759	-2.45833
12	74	1	1.15	0.66	-0.759	-2.45833
12	75	2	-1.3	0.2	-0.759	-2.45833
