# Supplementary material for: Benevolent Ideology and Women’s Economic Decision-Making: When Sexism Is Hurting Men’s Wallet
Source: PLoS One. 2016 Feb 12;11(2):e0148629. doi: 10.1371/journal.pone.0148629 (PMC4752244; doi:10.1371/journal.pone.0148629)
Supplement: S2 File — (ZIP) [file pone.0148629.s002.zip]

Archive with 1 entries (1 files):
- S2 File.xls
