# Supplementary material for: Benevolent Ideology and Women’s Economic Decision-Making: When Sexism Is Hurting Men’s Wallet
Source: PLoS One. 2016 Feb 12;11(2):e0148629. doi: 10.1371/journal.pone.0148629 (PMC4752244; doi:10.1371/journal.pone.0148629)
Supplement: S2 File — (ZIP) [file pone.0148629.s002.zip › S2 File.xls]

## Sheet: UG_exp2_bis
faces	Pp	offer	refusal_accept	face_BS_centered	Pp_BS_centered	face_att_centered	Pp_HS_centered
1	5	-1	0	-0.901522	0.663166	2.05003	-0.0387807
13	5	-1	0	0.561478	0.663166	1.65003	-0.0387807
23	5	-1	0	-1.32952	0.663166	-0.799973	-0.0387807
35	5	-1	0	-1.18452	0.663166	-1.54997	-0.0387807
6	10	-1	0	0.052478	1.20317	-1.49997	0.871219
14	10	-1	0	-1.21252	1.20317	-1.84997	0.871219
16	10	-1	0	-0.093522	1.20317	-2.14997	0.871219
21	10	-1	0	-0.928522	1.20317	-2.04997	0.871219
26	10	-1	0	-0.201522	1.20317	1.15003	0.871219
28	10	-1	0	0.444478	1.20317	-1.39997	0.871219
30	10	-1	0	0.990478	1.20317	-1.94997	0.871219
24	11	-1	0	0.462478	0.473166	-0.999973	0.0512193
36	11	-1	0	0.871478	0.473166	4.45003	0.0512193
2	15	-1	0	0.934478	-0.616834	-0.649973	-0.768781
4	21	-1	0	-0.712522	0.293166	1.00003	0.601219
6	21	-1	0	0.052478	0.293166	-1.49997	0.601219
8	21	-1	0	0.336478	0.293166	1.55003	0.601219
9	21	-1	0	0.417478	0.293166	-1.19997	0.601219
10	21	-1	0	-0.957522	0.293166	-2.04997	0.601219
20	21	-1	0	-0.301522	0.293166	0.100027	0.601219
21	21	-1	0	-0.928522	0.293166	-2.04997	0.601219
3	33	-1	0	-1.00952	0.473166	-1.29997	0.321219
10	33	-1	0	-0.957522	0.473166	-2.04997	0.321219
14	33	-1	0	-1.21252	0.473166	-1.84997	0.321219
24	33	-1	0	0.462478	0.473166	-0.999973	0.321219
6	39	-1	0	0.052478	0.753166	-1.49997	1.14122
12	39	-1	0	-0.930522	0.753166	-1.84997	1.14122
19	39	-1	0	1.15448	0.753166	2.7e-05	1.14122
22	39	-1	0	1.34448	0.753166	-1.29997	1.14122
26	39	-1	0	-0.201522	0.753166	1.15003	1.14122
32	39	-1	0	0.642478	0.753166	3.00003	1.14122
34	39	-1	0	0.533478	0.753166	-1.19997	1.14122
39	39	-1	0	-0.083522	0.753166	2.60003	1.14122
3	43	-1	0	-1.00952	1.57317	-1.29997	0.231219
4	43	-1	0	-0.712522	1.57317	1.00003	0.231219
8	43	-1	0	0.336478	1.57317	1.55003	0.231219
15	43	-1	0	0.843478	1.57317	0.700027	0.231219
39	43	-1	0	-0.083522	1.57317	2.60003	0.231219
21	49	-1	0	-0.928522	0.293166	-2.04997	0.231219
3	1	-1	1	-1.00952	0.113166	-1.29997	0.691219
7	1	-1	1	-0.892522	0.113166	-0.549973	0.691219
16	1	-1	1	-0.093522	0.113166	-2.14997	0.691219
17	1	-1	1	-0.219522	0.113166	2.30003	0.691219
18	1	-1	1	-0.037522	0.113166	-0.549973	0.691219
19	1	-1	1	1.15448	0.113166	2.7e-05	0.691219
20	1	-1	1	-0.301522	0.113166	0.100027	0.691219
21	1	-1	1	-0.928522	0.113166	-2.04997	0.691219
29	1	-1	1	0.789478	0.113166	1.85003	0.691219
34	1	-1	1	0.533478	0.113166	-1.19997	0.691219
37	1	-1	1	0.487478	0.113166	-1.79997	0.691219
38	1	-1	1	0.025478	0.113166	-0.899973	0.691219
39	1	-1	1	-0.083522	0.113166	2.60003	0.691219
4	5	-1	1	-0.712522	0.663166	1.00003	-0.0387807
10	5	-1	1	-0.957522	0.663166	-2.04997	-0.0387807
11	5	-1	1	0.952478	0.663166	2.80003	-0.0387807
15	5	-1	1	0.843478	0.663166	0.700027	-0.0387807
17	5	-1	1	-0.219522	0.663166	2.30003	-0.0387807
18	5	-1	1	-0.037522	0.663166	-0.549973	-0.0387807
25	5	-1	1	-0.174522	0.663166	1.40003	-0.0387807
34	5	-1	1	0.533478	0.663166	-1.19997	-0.0387807
38	5	-1	1	0.025478	0.663166	-0.899973	-0.0387807
5	7	-1	1	0.652478	0.113166	0.200027	-0.0387807
6	7	-1	1	0.052478	0.113166	-1.49997	-0.0387807
7	7	-1	1	-0.892522	0.113166	-0.549973	-0.0387807
11	7	-1	1	0.952478	0.113166	2.80003	-0.0387807
12	7	-1	1	-0.930522	0.113166	-1.84997	-0.0387807
13	7	-1	1	0.561478	0.113166	1.65003	-0.0387807
15	7	-1	1	0.843478	0.113166	0.700027	-0.0387807
17	7	-1	1	-0.219522	0.113166	2.30003	-0.0387807
18	7	-1	1	-0.037522	0.113166	-0.549973	-0.0387807
23	7	-1	1	-1.32952	0.113166	-0.799973	-0.0387807
24	7	-1	1	0.462478	0.113166	-0.999973	-0.0387807
25	7	-1	1	-0.174522	0.113166	1.40003	-0.0387807
35	7	-1	1	-1.18452	0.113166	-1.54997	-0.0387807
8	10	-1	1	0.336478	1.20317	1.55003	0.871219
9	10	-1	1	0.417478	1.20317	-1.19997	0.871219
20	10	-1	1	-0.301522	1.20317	0.100027	0.871219
29	10	-1	1	0.789478	1.20317	1.85003	0.871219
32	10	-1	1	0.642478	1.20317	3.00003	0.871219
39	10	-1	1	-0.083522	1.20317	2.60003	0.871219
5	11	-1	1	0.652478	0.473166	0.200027	0.0512193
8	11	-1	1	0.336478	0.473166	1.55003	0.0512193
10	11	-1	1	-0.957522	0.473166	-2.04997	0.0512193
14	11	-1	1	-1.21252	0.473166	-1.84997	0.0512193
15	11	-1	1	0.843478	0.473166	0.700027	0.0512193
16	11	-1	1	-0.093522	0.473166	-2.14997	0.0512193
17	11	-1	1	-0.219522	0.473166	2.30003	0.0512193
18	11	-1	1	-0.037522	0.473166	-0.549973	0.0512193
19	11	-1	1	1.15448	0.473166	2.7e-05	0.0512193
23	11	-1	1	-1.32952	0.473166	-0.799973	0.0512193
27	11	-1	1	-0.674522	0.473166	2.7e-05	0.0512193
6	13	-1	1	0.052478	-0.616834	-1.49997	0.781219
8	13	-1	1	0.336478	-0.616834	1.55003	0.781219
16	13	-1	1	-0.093522	-0.616834	-2.14997	0.781219
19	13	-1	1	1.15448	-0.616834	2.7e-05	0.781219
20	13	-1	1	-0.301522	-0.616834	0.100027	0.781219
21	13	-1	1	-0.928522	-0.616834	-2.04997	0.781219
22	13	-1	1	1.34448	-0.616834	-1.29997	0.781219
23	13	-1	1	-1.32952	-0.616834	-0.799973	0.781219
29	13	-1	1	0.789478	-0.616834	1.85003	0.781219
32	13	-1	1	0.642478	-0.616834	3.00003	0.781219
33	13	-1	1	-0.710522	-0.616834	2.70003	0.781219
36	13	-1	1	0.871478	-0.616834	4.45003	0.781219
38	13	-1	1	0.025478	-0.616834	-0.899973	0.781219
3	15	-1	1	-1.00952	-0.616834	-1.29997	-0.768781
6	15	-1	1	0.052478	-0.616834	-1.49997	-0.768781
13	15	-1	1	0.561478	-0.616834	1.65003	-0.768781
18	15	-1	1	-0.037522	-0.616834	-0.549973	-0.768781
23	15	-1	1	-1.32952	-0.616834	-0.799973	-0.768781
25	15	-1	1	-0.174522	-0.616834	1.40003	-0.768781
26	15	-1	1	-0.201522	-0.616834	1.15003	-0.768781
27	15	-1	1	-0.674522	-0.616834	2.7e-05	-0.768781
28	15	-1	1	0.444478	-0.616834	-1.39997	-0.768781
34	15	-1	1	0.533478	-0.616834	-1.19997	-0.768781
37	15	-1	1	0.487478	-0.616834	-1.79997	-0.768781
1	18	-1	1	-0.901522	-0.796834	2.05003	-1.30878
2	18	-1	1	0.934478	-0.796834	-0.649973	-1.30878
9	18	-1	1	0.417478	-0.796834	-1.19997	-1.30878
18	18	-1	1	-0.037522	-0.796834	-0.549973	-1.30878
19	18	-1	1	1.15448	-0.796834	2.7e-05	-1.30878
20	18	-1	1	-0.301522	-0.796834	0.100027	-1.30878
24	18	-1	1	0.462478	-0.796834	-0.999973	-1.30878
25	18	-1	1	-0.174522	-0.796834	1.40003	-1.30878
26	18	-1	1	-0.201522	-0.796834	1.15003	-1.30878
30	18	-1	1	0.990478	-0.796834	-1.94997	-1.30878
31	18	-1	1	0.006478	-0.796834	-1.94997	-1.30878
32	18	-1	1	0.642478	-0.796834	3.00003	-1.30878
36	18	-1	1	0.871478	-0.796834	4.45003	-1.30878
4	19	-1	1	-0.712522	0.023166	1.00003	-0.218781
6	19	-1	1	0.052478	0.023166	-1.49997	-0.218781
13	19	-1	1	0.561478	0.023166	1.65003	-0.218781
14	19	-1	1	-1.21252	0.023166	-1.84997	-0.218781
18	19	-1	1	-0.037522	0.023166	-0.549973	-0.218781
20	19	-1	1	-0.301522	0.023166	0.100027	-0.218781
25	19	-1	1	-0.174522	0.023166	1.40003	-0.218781
27	19	-1	1	-0.674522	0.023166	2.7e-05	-0.218781
30	19	-1	1	0.990478	0.023166	-1.94997	-0.218781
34	19	-1	1	0.533478	0.023166	-1.19997	-0.218781
36	19	-1	1	0.871478	0.023166	4.45003	-0.218781
38	19	-1	1	0.025478	0.023166	-0.899973	-0.218781
39	19	-1	1	-0.083522	0.023166	2.60003	-0.218781
3	21	-1	1	-1.00952	0.293166	-1.29997	0.601219
18	21	-1	1	-0.037522	0.293166	-0.549973	0.601219
23	21	-1	1	-1.32952	0.293166	-0.799973	0.601219
28	21	-1	1	0.444478	0.293166	-1.39997	0.601219
35	21	-1	1	-1.18452	0.293166	-1.54997	0.601219
37	21	-1	1	0.487478	0.293166	-1.79997	0.601219
1	22	-1	1	-0.901522	-0.246834	2.05003	-1.48878
4	22	-1	1	-0.712522	-0.246834	1.00003	-1.48878
5	22	-1	1	0.652478	-0.246834	0.200027	-1.48878
7	22	-1	1	-0.892522	-0.246834	-0.549973	-1.48878
10	22	-1	1	-0.957522	-0.246834	-2.04997	-1.48878
13	22	-1	1	0.561478	-0.246834	1.65003	-1.48878
14	22	-1	1	-1.21252	-0.246834	-1.84997	-1.48878
17	22	-1	1	-0.219522	-0.246834	2.30003	-1.48878
19	22	-1	1	1.15448	-0.246834	2.7e-05	-1.48878
21	22	-1	1	-0.928522	-0.246834	-2.04997	-1.48878
28	22	-1	1	0.444478	-0.246834	-1.39997	-1.48878
29	22	-1	1	0.789478	-0.246834	1.85003	-1.48878
38	22	-1	1	0.025478	-0.246834	-0.899973	-1.48878
1	25	-1	1	-0.901522	-0.156834	2.05003	-0.678781
3	25	-1	1	-1.00952	-0.156834	-1.29997	-0.678781
4	25	-1	1	-0.712522	-0.156834	1.00003	-0.678781
6	25	-1	1	0.052478	-0.156834	-1.49997	-0.678781
11	25	-1	1	0.952478	-0.156834	2.80003	-0.678781
14	25	-1	1	-1.21252	-0.156834	-1.84997	-0.678781
15	25	-1	1	0.843478	-0.156834	0.700027	-0.678781
17	25	-1	1	-0.219522	-0.156834	2.30003	-0.678781
21	25	-1	1	-0.928522	-0.156834	-2.04997	-0.678781
24	25	-1	1	0.462478	-0.156834	-0.999973	-0.678781
28	25	-1	1	0.444478	-0.156834	-1.39997	-0.678781
31	25	-1	1	0.006478	-0.156834	-1.94997	-0.678781
34	25	-1	1	0.533478	-0.156834	-1.19997	-0.678781
1	29	-1	1	-0.901522	-0.156834	2.05003	-0.768781
3	29	-1	1	-1.00952	-0.156834	-1.29997	-0.768781
10	29	-1	1	-0.957522	-0.156834	-2.04997	-0.768781
12	29	-1	1	-0.930522	-0.156834	-1.84997	-0.768781
15	29	-1	1	0.843478	-0.156834	0.700027	-0.768781
17	29	-1	1	-0.219522	-0.156834	2.30003	-0.768781
18	29	-1	1	-0.037522	-0.156834	-0.549973	-0.768781
21	29	-1	1	-0.928522	-0.156834	-2.04997	-0.768781
24	29	-1	1	0.462478	-0.156834	-0.999973	-0.768781
25	29	-1	1	-0.174522	-0.156834	1.40003	-0.768781
26	29	-1	1	-0.201522	-0.156834	1.15003	-0.768781
27	29	-1	1	-0.674522	-0.156834	2.7e-05	-0.768781
36	29	-1	1	0.871478	-0.156834	4.45003	-0.768781
4	31	-1	1	-0.712522	-1.24683	1.00003	-0.948781
6	31	-1	1	0.052478	-1.24683	-1.49997	-0.948781
8	31	-1	1	0.336478	-1.24683	1.55003	-0.948781
9	31	-1	1	0.417478	-1.24683	-1.19997	-0.948781
12	31	-1	1	-0.930522	-1.24683	-1.84997	-0.948781
18	31	-1	1	-0.037522	-1.24683	-0.549973	-0.948781
20	31	-1	1	-0.301522	-1.24683	0.100027	-0.948781
21	31	-1	1	-0.928522	-1.24683	-2.04997	-0.948781
32	31	-1	1	0.642478	-1.24683	3.00003	-0.948781
33	31	-1	1	-0.710522	-1.24683	2.70003	-0.948781
35	31	-1	1	-1.18452	-1.24683	-1.54997	-0.948781
36	31	-1	1	0.871478	-1.24683	4.45003	-0.948781
37	31	-1	1	0.487478	-1.24683	-1.79997	-0.948781
1	33	-1	1	-0.901522	0.473166	2.05003	0.321219
9	33	-1	1	0.417478	0.473166	-1.19997	0.321219
22	33	-1	1	1.34448	0.473166	-1.29997	0.321219
25	33	-1	1	-0.174522	0.473166	1.40003	0.321219
26	33	-1	1	-0.201522	0.473166	1.15003	0.321219
28	33	-1	1	0.444478	0.473166	-1.39997	0.321219
30	33	-1	1	0.990478	0.473166	-1.94997	0.321219
35	33	-1	1	-1.18452	0.473166	-1.54997	0.321219
36	33	-1	1	0.871478	0.473166	4.45003	0.321219
39	33	-1	1	-0.083522	0.473166	2.60003	0.321219
3	35	-1	1	-1.00952	-1.70683	-1.29997	-0.858781
4	35	-1	1	-0.712522	-1.70683	1.00003	-0.858781
6	35	-1	1	0.052478	-1.70683	-1.49997	-0.858781
8	35	-1	1	0.336478	-1.70683	1.55003	-0.858781
9	35	-1	1	0.417478	-1.70683	-1.19997	-0.858781
12	35	-1	1	-0.930522	-1.70683	-1.84997	-0.858781
13	35	-1	1	0.561478	-1.70683	1.65003	-0.858781
14	35	-1	1	-1.21252	-1.70683	-1.84997	-0.858781
17	35	-1	1	-0.219522	-1.70683	2.30003	-0.858781
20	35	-1	1	-0.301522	-1.70683	0.100027	-0.858781
21	35	-1	1	-0.928522	-1.70683	-2.04997	-0.858781
26	35	-1	1	-0.201522	-1.70683	1.15003	-0.858781
36	35	-1	1	0.871478	-1.70683	4.45003	-0.858781
3	37	-1	1	-1.00952	1.47317	-1.29997	0.321219
7	37	-1	1	-0.892522	1.47317	-0.549973	0.321219
9	37	-1	1	0.417478	1.47317	-1.19997	0.321219
10	37	-1	1	-0.957522	1.47317	-2.04997	0.321219
12	37	-1	1	-0.930522	1.47317	-1.84997	0.321219
15	37	-1	1	0.843478	1.47317	0.700027	0.321219
16	37	-1	1	-0.093522	1.47317	-2.14997	0.321219
18	37	-1	1	-0.037522	1.47317	-0.549973	0.321219
20	37	-1	1	-0.301522	1.47317	0.100027	0.321219
26	37	-1	1	-0.201522	1.47317	1.15003	0.321219
27	37	-1	1	-0.674522	1.47317	2.7e-05	0.321219
30	37	-1	1	0.990478	1.47317	-1.94997	0.321219
32	37	-1	1	0.642478	1.47317	3.00003	0.321219
2	39	-1	1	0.934478	0.753166	-0.649973	1.14122
3	39	-1	1	-1.00952	0.753166	-1.29997	1.14122
23	39	-1	1	-1.32952	0.753166	-0.799973	1.14122
28	39	-1	1	0.444478	0.753166	-1.39997	1.14122
37	39	-1	1	0.487478	0.753166	-1.79997	1.14122
4	41	-1	1	-0.712522	-0.706834	1.00003	0.691219
8	41	-1	1	0.336478	-0.706834	1.55003	0.691219
12	41	-1	1	-0.930522	-0.706834	-1.84997	0.691219
19	41	-1	1	1.15448	-0.706834	2.7e-05	0.691219
21	41	-1	1	-0.928522	-0.706834	-2.04997	0.691219
22	41	-1	1	1.34448	-0.706834	-1.29997	0.691219
24	41	-1	1	0.462478	-0.706834	-0.999973	0.691219
25	41	-1	1	-0.174522	-0.706834	1.40003	0.691219
28	41	-1	1	0.444478	-0.706834	-1.39997	0.691219
33	41	-1	1	-0.710522	-0.706834	2.70003	0.691219
35	41	-1	1	-1.18452	-0.706834	-1.54997	0.691219
36	41	-1	1	0.871478	-0.706834	4.45003	0.691219
37	41	-1	1	0.487478	-0.706834	-1.79997	0.691219
5	43	-1	1	0.652478	1.57317	0.200027	0.231219
7	43	-1	1	-0.892522	1.57317	-0.549973	0.231219
11	43	-1	1	0.952478	1.57317	2.80003	0.231219
22	43	-1	1	1.34448	1.57317	-1.29997	0.231219
24	43	-1	1	0.462478	1.57317	-0.999973	0.231219
26	43	-1	1	-0.201522	1.57317	1.15003	0.231219
30	43	-1	1	0.990478	1.57317	-1.94997	0.231219
34	43	-1	1	0.533478	1.57317	-1.19997	0.231219
2	45	-1	1	0.934478	-1.42683	-0.649973	-0.218781
3	45	-1	1	-1.00952	-1.42683	-1.29997	-0.218781
7	45	-1	1	-0.892522	-1.42683	-0.549973	-0.218781
10	45	-1	1	-0.957522	-1.42683	-2.04997	-0.218781
11	45	-1	1	0.952478	-1.42683	2.80003	-0.218781
18	45	-1	1	-0.037522	-1.42683	-0.549973	-0.218781
19	45	-1	1	1.15448	-1.42683	2.7e-05	-0.218781
21	45	-1	1	-0.928522	-1.42683	-2.04997	-0.218781
23	45	-1	1	-1.32952	-1.42683	-0.799973	-0.218781
28	45	-1	1	0.444478	-1.42683	-1.39997	-0.218781
31	45	-1	1	0.006478	-1.42683	-1.94997	-0.218781
32	45	-1	1	0.642478	-1.42683	3.00003	-0.218781
36	45	-1	1	0.871478	-1.42683	4.45003	-0.218781
2	47	-1	1	0.934478	1.57317	-0.649973	1.87122
7	47	-1	1	-0.892522	1.57317	-0.549973	1.87122
12	47	-1	1	-0.930522	1.57317	-1.84997	1.87122
16	47	-1	1	-0.093522	1.57317	-2.14997	1.87122
18	47	-1	1	-0.037522	1.57317	-0.549973	1.87122
21	47	-1	1	-0.928522	1.57317	-2.04997	1.87122
22	47	-1	1	1.34448	1.57317	-1.29997	1.87122
23	47	-1	1	-1.32952	1.57317	-0.799973	1.87122
25	47	-1	1	-0.174522	1.57317	1.40003	1.87122
26	47	-1	1	-0.201522	1.57317	1.15003	1.87122
31	47	-1	1	0.006478	1.57317	-1.94997	1.87122
36	47	-1	1	0.871478	1.57317	4.45003	1.87122
37	47	-1	1	0.487478	1.57317	-1.79997	1.87122
6	49	-1	1	0.052478	0.293166	-1.49997	0.231219
9	49	-1	1	0.417478	0.293166	-1.19997	0.231219
11	49	-1	1	0.952478	0.293166	2.80003	0.231219
12	49	-1	1	-0.930522	0.293166	-1.84997	0.231219
14	49	-1	1	-1.21252	0.293166	-1.84997	0.231219
18	49	-1	1	-0.037522	0.293166	-0.549973	0.231219
20	49	-1	1	-0.301522	0.293166	0.100027	0.231219
24	49	-1	1	0.462478	0.293166	-0.999973	0.231219
33	49	-1	1	-0.710522	0.293166	2.70003	0.231219
34	49	-1	1	0.533478	0.293166	-1.19997	0.231219
37	49	-1	1	0.487478	0.293166	-1.79997	0.231219
38	49	-1	1	0.025478	0.293166	-0.899973	0.231219
37	4	-1	0	0.487478	-0.426834	-1.79997	-0.578781
19	6	-1	0	1.15448	-0.246834	2.7e-05	0.321219
1	8	-1	0	-0.901522	1.02317	2.05003	-0.128781
4	8	-1	0	-0.712522	1.02317	1.00003	-0.128781
8	8	-1	0	0.336478	1.02317	1.55003	-0.128781
15	8	-1	0	0.843478	1.02317	0.700027	-0.128781
16	8	-1	0	-0.093522	1.02317	-2.14997	-0.128781
35	8	-1	0	-1.18452	1.02317	-1.54997	-0.128781
36	8	-1	0	0.871478	1.02317	4.45003	-0.128781
39	8	-1	0	-0.083522	1.02317	2.60003	-0.128781
36	9	-1	0	0.871478	-0.066834	4.45003	0.421219
39	12	-1	0	-0.083522	-0.526834	2.60003	-0.128781
5	17	-1	0	0.652478	1.66317	0.200027	1.78122
6	17	-1	0	0.052478	1.66317	-1.49997	1.78122
12	17	-1	0	-0.930522	1.66317	-1.84997	1.78122
13	17	-1	0	0.561478	1.66317	1.65003	1.78122
27	17	-1	0	-0.674522	1.66317	2.7e-05	1.78122
34	17	-1	0	0.533478	1.66317	-1.19997	1.78122
35	17	-1	0	-1.18452	1.66317	-1.54997	1.78122
36	17	-1	0	0.871478	1.66317	4.45003	1.78122
39	17	-1	0	-0.083522	1.66317	2.60003	1.78122
2	23	-1	0	0.934478	0.843166	-0.649973	-0.578781
14	24	-1	0	-1.21252	0.203166	-1.84997	0.421219
16	24	-1	0	-0.093522	0.203166	-2.14997	0.421219
21	24	-1	0	-0.928522	0.203166	-2.04997	0.421219
24	24	-1	0	0.462478	0.203166	-0.999973	0.421219
30	24	-1	0	0.990478	0.203166	-1.94997	0.421219
34	24	-1	0	0.533478	0.203166	-1.19997	0.421219
6	34	-1	0	0.052478	-0.066834	-1.49997	0.691219
27	36	-1	0	-0.674522	-1.97683	2.7e-05	-1.30878
9	42	-1	0	0.417478	1.66317	-1.19997	0.691219
36	42	-1	0	0.871478	1.66317	4.45003	0.691219
10	50	-1	0	-0.957522	-0.156834	-2.04997	0.871219
16	50	-1	0	-0.093522	-0.156834	-2.14997	0.871219
17	50	-1	0	-0.219522	-0.156834	2.30003	0.871219
23	50	-1	0	-1.32952	-0.156834	-0.799973	0.871219
24	50	-1	0	0.462478	-0.156834	-0.999973	0.871219
30	50	-1	0	0.990478	-0.156834	-1.94997	0.871219
2	2	-1	1	0.934478	-0.616834	-0.649973	0.141219
3	2	-1	1	-1.00952	-0.616834	-1.29997	0.141219
4	2	-1	1	-0.712522	-0.616834	1.00003	0.141219
10	2	-1	1	-0.957522	-0.616834	-2.04997	0.141219
12	2	-1	1	-0.930522	-0.616834	-1.84997	0.141219
16	2	-1	1	-0.093522	-0.616834	-2.14997	0.141219
18	2	-1	1	-0.037522	-0.616834	-0.549973	0.141219
21	2	-1	1	-0.928522	-0.616834	-2.04997	0.141219
23	2	-1	1	-1.32952	-0.616834	-0.799973	0.141219
25	2	-1	1	-0.174522	-0.616834	1.40003	0.141219
27	2	-1	1	-0.674522	-0.616834	2.7e-05	0.141219
29	2	-1	1	0.789478	-0.616834	1.85003	0.141219
33	2	-1	1	-0.710522	-0.616834	2.70003	0.141219
1	4	-1	1	-0.901522	-0.426834	2.05003	-0.578781
4	4	-1	1	-0.712522	-0.426834	1.00003	-0.578781
8	4	-1	1	0.336478	-0.426834	1.55003	-0.578781
10	4	-1	1	-0.957522	-0.426834	-2.04997	-0.578781
12	4	-1	1	-0.930522	-0.426834	-1.84997	-0.578781
16	4	-1	1	-0.093522	-0.426834	-2.14997	-0.578781
19	4	-1	1	1.15448	-0.426834	2.7e-05	-0.578781
20	4	-1	1	-0.301522	-0.426834	0.100027	-0.578781
22	4	-1	1	1.34448	-0.426834	-1.29997	-0.578781
26	4	-1	1	-0.201522	-0.426834	1.15003	-0.578781
32	4	-1	1	0.642478	-0.426834	3.00003	-0.578781
34	4	-1	1	0.533478	-0.426834	-1.19997	-0.578781
39	4	-1	1	-0.083522	-0.426834	2.60003	-0.578781
1	6	-1	1	-0.901522	-0.246834	2.05003	0.321219
2	6	-1	1	0.934478	-0.246834	-0.649973	0.321219
4	6	-1	1	-0.712522	-0.246834	1.00003	0.321219
5	6	-1	1	0.652478	-0.246834	0.200027	0.321219
14	6	-1	1	-1.21252	-0.246834	-1.84997	0.321219
15	6	-1	1	0.843478	-0.246834	0.700027	0.321219
18	6	-1	1	-0.037522	-0.246834	-0.549973	0.321219
22	6	-1	1	1.34448	-0.246834	-1.29997	0.321219
27	6	-1	1	-0.674522	-0.246834	2.7e-05	0.321219
31	6	-1	1	0.006478	-0.246834	-1.94997	0.321219
34	6	-1	1	0.533478	-0.246834	-1.19997	0.321219
36	6	-1	1	0.871478	-0.246834	4.45003	0.321219
13	8	-1	1	0.561478	1.02317	1.65003	-0.128781
21	8	-1	1	-0.928522	1.02317	-2.04997	-0.128781
26	8	-1	1	-0.201522	1.02317	1.15003	-0.128781
30	8	-1	1	0.990478	1.02317	-1.94997	-0.128781
32	8	-1	1	0.642478	1.02317	3.00003	-0.128781
1	9	-1	1	-0.901522	-0.066834	2.05003	0.421219
9	9	-1	1	0.417478	-0.066834	-1.19997	0.421219
10	9	-1	1	-0.957522	-0.066834	-2.04997	0.421219
11	9	-1	1	0.952478	-0.066834	2.80003	0.421219
13	9	-1	1	0.561478	-0.066834	1.65003	0.421219
15	9	-1	1	0.843478	-0.066834	0.700027	0.421219
22	9	-1	1	1.34448	-0.066834	-1.29997	0.421219
23	9	-1	1	-1.32952	-0.066834	-0.799973	0.421219
26	9	-1	1	-0.201522	-0.066834	1.15003	0.421219
27	9	-1	1	-0.674522	-0.066834	2.7e-05	0.421219
28	9	-1	1	0.444478	-0.066834	-1.39997	0.421219
29	9	-1	1	0.789478	-0.066834	1.85003	0.421219
3	12	-1	1	-1.00952	-0.526834	-1.29997	-0.128781
4	12	-1	1	-0.712522	-0.526834	1.00003	-0.128781
5	12	-1	1	0.652478	-0.526834	0.200027	-0.128781
6	12	-1	1	0.052478	-0.526834	-1.49997	-0.128781
10	12	-1	1	-0.957522	-0.526834	-2.04997	-0.128781
13	12	-1	1	0.561478	-0.526834	1.65003	-0.128781
15	12	-1	1	0.843478	-0.526834	0.700027	-0.128781
18	12	-1	1	-0.037522	-0.526834	-0.549973	-0.128781
27	12	-1	1	-0.674522	-0.526834	2.7e-05	-0.128781
28	12	-1	1	0.444478	-0.526834	-1.39997	-0.128781
34	12	-1	1	0.533478	-0.526834	-1.19997	-0.128781
35	12	-1	1	-1.18452	-0.526834	-1.54997	-0.128781
6	14	-1	1	0.052478	0.843166	-1.49997	0.0512193
9	14	-1	1	0.417478	0.843166	-1.19997	0.0512193
11	14	-1	1	0.952478	0.843166	2.80003	0.0512193
14	14	-1	1	-1.21252	0.843166	-1.84997	0.0512193
15	14	-1	1	0.843478	0.843166	0.700027	0.0512193
16	14	-1	1	-0.093522	0.843166	-2.14997	0.0512193
26	14	-1	1	-0.201522	0.843166	1.15003	0.0512193
27	14	-1	1	-0.674522	0.843166	2.7e-05	0.0512193
29	14	-1	1	0.789478	0.843166	1.85003	0.0512193
30	14	-1	1	0.990478	0.843166	-1.94997	0.0512193
31	14	-1	1	0.006478	0.843166	-1.94997	0.0512193
32	14	-1	1	0.642478	0.843166	3.00003	0.0512193
37	14	-1	1	0.487478	0.843166	-1.79997	0.0512193
5	16	-1	1	0.652478	-0.156834	0.200027	-0.948781
6	16	-1	1	0.052478	-0.156834	-1.49997	-0.948781
8	16	-1	1	0.336478	-0.156834	1.55003	-0.948781
9	16	-1	1	0.417478	-0.156834	-1.19997	-0.948781
14	16	-1	1	-1.21252	-0.156834	-1.84997	-0.948781
15	16	-1	1	0.843478	-0.156834	0.700027	-0.948781
17	16	-1	1	-0.219522	-0.156834	2.30003	-0.948781
18	16	-1	1	-0.037522	-0.156834	-0.549973	-0.948781
24	16	-1	1	0.462478	-0.156834	-0.999973	-0.948781
25	16	-1	1	-0.174522	-0.156834	1.40003	-0.948781
27	16	-1	1	-0.674522	-0.156834	2.7e-05	-0.948781
29	16	-1	1	0.789478	-0.156834	1.85003	-0.948781
39	16	-1	1	-0.083522	-0.156834	2.60003	-0.948781
10	17	-1	1	-0.957522	1.66317	-2.04997	1.78122
14	17	-1	1	-1.21252	1.66317	-1.84997	1.78122
16	17	-1	1	-0.093522	1.66317	-2.14997	1.78122
17	17	-1	1	-0.219522	1.66317	2.30003	1.78122
2	20	-1	1	0.934478	0.933166	-0.649973	1.23122
4	20	-1	1	-0.712522	0.933166	1.00003	1.23122
6	20	-1	1	0.052478	0.933166	-1.49997	1.23122
7	20	-1	1	-0.892522	0.933166	-0.549973	1.23122
10	20	-1	1	-0.957522	0.933166	-2.04997	1.23122
11	20	-1	1	0.952478	0.933166	2.80003	1.23122
12	20	-1	1	-0.930522	0.933166	-1.84997	1.23122
17	20	-1	1	-0.219522	0.933166	2.30003	1.23122
18	20	-1	1	-0.037522	0.933166	-0.549973	1.23122
25	20	-1	1	-0.174522	0.933166	1.40003	1.23122
29	20	-1	1	0.789478	0.933166	1.85003	1.23122
31	20	-1	1	0.006478	0.933166	-1.94997	1.23122
35	20	-1	1	-1.18452	0.933166	-1.54997	1.23122
3	23	-1	1	-1.00952	0.843166	-1.29997	-0.578781
6	23	-1	1	0.052478	0.843166	-1.49997	-0.578781
9	23	-1	1	0.417478	0.843166	-1.19997	-0.578781
12	23	-1	1	-0.930522	0.843166	-1.84997	-0.578781
17	23	-1	1	-0.219522	0.843166	2.30003	-0.578781
19	23	-1	1	1.15448	0.843166	2.7e-05	-0.578781
20	23	-1	1	-0.301522	0.843166	0.100027	-0.578781
27	23	-1	1	-0.674522	0.843166	2.7e-05	-0.578781
29	23	-1	1	0.789478	0.843166	1.85003	-0.578781
32	23	-1	1	0.642478	0.843166	3.00003	-0.578781
34	23	-1	1	0.533478	0.843166	-1.19997	-0.578781
35	23	-1	1	-1.18452	0.843166	-1.54997	-0.578781
5	24	-1	1	0.652478	0.203166	0.200027	0.421219
8	24	-1	1	0.336478	0.203166	1.55003	0.421219
13	24	-1	1	0.561478	0.203166	1.65003	0.421219
19	24	-1	1	1.15448	0.203166	2.7e-05	0.421219
20	24	-1	1	-0.301522	0.203166	0.100027	0.421219
36	24	-1	1	0.871478	0.203166	4.45003	0.421219
37	24	-1	1	0.487478	0.203166	-1.79997	0.421219
1	26	-1	1	-0.901522	-1.70683	2.05003	-1.39878
4	26	-1	1	-0.712522	-1.70683	1.00003	-1.39878
6	26	-1	1	0.052478	-1.70683	-1.49997	-1.39878
9	26	-1	1	0.417478	-1.70683	-1.19997	-1.39878
11	26	-1	1	0.952478	-1.70683	2.80003	-1.39878
18	26	-1	1	-0.037522	-1.70683	-0.549973	-1.39878
21	26	-1	1	-0.928522	-1.70683	-2.04997	-1.39878
22	26	-1	1	1.34448	-1.70683	-1.29997	-1.39878
31	26	-1	1	0.006478	-1.70683	-1.94997	-1.39878
33	26	-1	1	-0.710522	-1.70683	2.70003	-1.39878
35	26	-1	1	-1.18452	-1.70683	-1.54997	-1.39878
37	26	-1	1	0.487478	-1.70683	-1.79997	-1.39878
39	26	-1	1	-0.083522	-1.70683	2.60003	-1.39878
2	28	-1	1	0.934478	0.023166	-0.649973	-0.488781
3	28	-1	1	-1.00952	0.023166	-1.29997	-0.488781
5	28	-1	1	0.652478	0.023166	0.200027	-0.488781
7	28	-1	1	-0.892522	0.023166	-0.549973	-0.488781
8	28	-1	1	0.336478	0.023166	1.55003	-0.488781
9	28	-1	1	0.417478	0.023166	-1.19997	-0.488781
10	28	-1	1	-0.957522	0.023166	-2.04997	-0.488781
12	28	-1	1	-0.930522	0.023166	-1.84997	-0.488781
13	28	-1	1	0.561478	0.023166	1.65003	-0.488781
33	28	-1	1	-0.710522	0.023166	2.70003	-0.488781
35	28	-1	1	-1.18452	0.023166	-1.54997	-0.488781
37	28	-1	1	0.487478	0.023166	-1.79997	-0.488781
38	28	-1	1	0.025478	0.023166	-0.899973	-0.488781
7	30	-1	1	-0.892522	-0.886834	-0.549973	-1.21878
10	30	-1	1	-0.957522	-0.886834	-2.04997	-1.21878
12	30	-1	1	-0.930522	-0.886834	-1.84997	-1.21878
14	30	-1	1	-1.21252	-0.886834	-1.84997	-1.21878
16	30	-1	1	-0.093522	-0.886834	-2.14997	-1.21878
21	30	-1	1	-0.928522	-0.886834	-2.04997	-1.21878
22	30	-1	1	1.34448	-0.886834	-1.29997	-1.21878
24	30	-1	1	0.462478	-0.886834	-0.999973	-1.21878
26	30	-1	1	-0.201522	-0.886834	1.15003	-1.21878
34	30	-1	1	0.533478	-0.886834	-1.19997	-1.21878
35	30	-1	1	-1.18452	-0.886834	-1.54997	-1.21878
37	30	-1	1	0.487478	-0.886834	-1.79997	-1.21878
39	30	-1	1	-0.083522	-0.886834	2.60003	-1.21878
1	32	-1	1	-0.901522	-1.24683	2.05003	-1.39878
11	32	-1	1	0.952478	-1.24683	2.80003	-1.39878
13	32	-1	1	0.561478	-1.24683	1.65003	-1.39878
16	32	-1	1	-0.093522	-1.24683	-2.14997	-1.39878
17	32	-1	1	-0.219522	-1.24683	2.30003	-1.39878
26	32	-1	1	-0.201522	-1.24683	1.15003	-1.39878
30	32	-1	1	0.990478	-1.24683	-1.94997	-1.39878
32	32	-1	1	0.642478	-1.24683	3.00003	-1.39878
33	32	-1	1	-0.710522	-1.24683	2.70003	-1.39878
35	32	-1	1	-1.18452	-1.24683	-1.54997	-1.39878
36	32	-1	1	0.871478	-1.24683	4.45003	-1.39878
37	32	-1	1	0.487478	-1.24683	-1.79997	-1.39878
39	32	-1	1	-0.083522	-1.24683	2.60003	-1.39878
3	34	-1	1	-1.00952	-0.066834	-1.29997	0.691219
4	34	-1	1	-0.712522	-0.066834	1.00003	0.691219
5	34	-1	1	0.652478	-0.066834	0.200027	0.691219
7	34	-1	1	-0.892522	-0.066834	-0.549973	0.691219
12	34	-1	1	-0.930522	-0.066834	-1.84997	0.691219
20	34	-1	1	-0.301522	-0.066834	0.100027	0.691219
23	34	-1	1	-1.32952	-0.066834	-0.799973	0.691219
28	34	-1	1	0.444478	-0.066834	-1.39997	0.691219
32	34	-1	1	0.642478	-0.066834	3.00003	0.691219
34	34	-1	1	0.533478	-0.066834	-1.19997	0.691219
36	34	-1	1	0.871478	-0.066834	4.45003	0.691219
38	34	-1	1	0.025478	-0.066834	-0.899973	0.691219
2	36	-1	1	0.934478	-1.97683	-0.649973	-1.30878
4	36	-1	1	-0.712522	-1.97683	1.00003	-1.30878
7	36	-1	1	-0.892522	-1.97683	-0.549973	-1.30878
9	36	-1	1	0.417478	-1.97683	-1.19997	-1.30878
12	36	-1	1	-0.930522	-1.97683	-1.84997	-1.30878
15	36	-1	1	0.843478	-1.97683	0.700027	-1.30878
19	36	-1	1	1.15448	-1.97683	2.7e-05	-1.30878
20	36	-1	1	-0.301522	-1.97683	0.100027	-1.30878
21	36	-1	1	-0.928522	-1.97683	-2.04997	-1.30878
22	36	-1	1	1.34448	-1.97683	-1.29997	-1.30878
26	36	-1	1	-0.201522	-1.97683	1.15003	-1.30878
28	36	-1	1	0.444478	-1.97683	-1.39997	-1.30878
1	38	-1	1	-0.901522	1.11317	2.05003	0.781219
6	38	-1	1	0.052478	1.11317	-1.49997	0.781219
9	38	-1	1	0.417478	1.11317	-1.19997	0.781219
14	38	-1	1	-1.21252	1.11317	-1.84997	0.781219
15	38	-1	1	0.843478	1.11317	0.700027	0.781219
18	38	-1	1	-0.037522	1.11317	-0.549973	0.781219
26	38	-1	1	-0.201522	1.11317	1.15003	0.781219
30	38	-1	1	0.990478	1.11317	-1.94997	0.781219
32	38	-1	1	0.642478	1.11317	3.00003	0.781219
33	38	-1	1	-0.710522	1.11317	2.70003	0.781219
37	38	-1	1	0.487478	1.11317	-1.79997	0.781219
38	38	-1	1	0.025478	1.11317	-0.899973	0.781219
39	38	-1	1	-0.083522	1.11317	2.60003	0.781219
6	40	-1	1	0.052478	-1.88683	-1.49997	-0.768781
7	40	-1	1	-0.892522	-1.88683	-0.549973	-0.768781
9	40	-1	1	0.417478	-1.88683	-1.19997	-0.768781
10	40	-1	1	-0.957522	-1.88683	-2.04997	-0.768781
11	40	-1	1	0.952478	-1.88683	2.80003	-0.768781
16	40	-1	1	-0.093522	-1.88683	-2.14997	-0.768781
19	40	-1	1	1.15448	-1.88683	2.7e-05	-0.768781
25	40	-1	1	-0.174522	-1.88683	1.40003	-0.768781
27	40	-1	1	-0.674522	-1.88683	2.7e-05	-0.768781
34	40	-1	1	0.533478	-1.88683	-1.19997	-0.768781
35	40	-1	1	-1.18452	-1.88683	-1.54997	-0.768781
36	40	-1	1	0.871478	-1.88683	4.45003	-0.768781
38	40	-1	1	0.025478	-1.88683	-0.899973	-0.768781
2	42	-1	1	0.934478	1.66317	-0.649973	0.691219
10	42	-1	1	-0.957522	1.66317	-2.04997	0.691219
15	42	-1	1	0.843478	1.66317	0.700027	0.691219
17	42	-1	1	-0.219522	1.66317	2.30003	0.691219
19	42	-1	1	1.15448	1.66317	2.7e-05	0.691219
20	42	-1	1	-0.301522	1.66317	0.100027	0.691219
22	42	-1	1	1.34448	1.66317	-1.29997	0.691219
27	42	-1	1	-0.674522	1.66317	2.7e-05	0.691219
29	42	-1	1	0.789478	1.66317	1.85003	0.691219
32	42	-1	1	0.642478	1.66317	3.00003	0.691219
39	42	-1	1	-0.083522	1.66317	2.60003	0.691219
5	44	-1	1	0.652478	0.203166	0.200027	1.14122
9	44	-1	1	0.417478	0.203166	-1.19997	1.14122
11	44	-1	1	0.952478	0.203166	2.80003	1.14122
12	44	-1	1	-0.930522	0.203166	-1.84997	1.14122
14	44	-1	1	-1.21252	0.203166	-1.84997	1.14122
25	44	-1	1	-0.174522	0.203166	1.40003	1.14122
26	44	-1	1	-0.201522	0.203166	1.15003	1.14122
32	44	-1	1	0.642478	0.203166	3.00003	1.14122
33	44	-1	1	-0.710522	0.203166	2.70003	1.14122
34	44	-1	1	0.533478	0.203166	-1.19997	1.14122
35	44	-1	1	-1.18452	0.203166	-1.54997	1.14122
36	44	-1	1	0.871478	0.203166	4.45003	1.14122
38	44	-1	1	0.025478	0.203166	-0.899973	1.14122
4	46	-1	1	-0.712522	0.113166	1.00003	0.691219
7	46	-1	1	-0.892522	0.113166	-0.549973	0.691219
11	46	-1	1	0.952478	0.113166	2.80003	0.691219
14	46	-1	1	-1.21252	0.113166	-1.84997	0.691219
18	46	-1	1	-0.037522	0.113166	-0.549973	0.691219
19	46	-1	1	1.15448	0.113166	2.7e-05	0.691219
23	46	-1	1	-1.32952	0.113166	-0.799973	0.691219
24	46	-1	1	0.462478	0.113166	-0.999973	0.691219
25	46	-1	1	-0.174522	0.113166	1.40003	0.691219
26	46	-1	1	-0.201522	0.113166	1.15003	0.691219
28	46	-1	1	0.444478	0.113166	-1.39997	0.691219
29	46	-1	1	0.789478	0.113166	1.85003	0.691219
39	46	-1	1	-0.083522	0.113166	2.60003	0.691219
2	48	-1	1	0.934478	0.023166	-0.649973	-0.768781
3	48	-1	1	-1.00952	0.023166	-1.29997	-0.768781
10	48	-1	1	-0.957522	0.023166	-2.04997	-0.768781
12	48	-1	1	-0.930522	0.023166	-1.84997	-0.768781
13	48	-1	1	0.561478	0.023166	1.65003	-0.768781
18	48	-1	1	-0.037522	0.023166	-0.549973	-0.768781
28	48	-1	1	0.444478	0.023166	-1.39997	-0.768781
30	48	-1	1	0.990478	0.023166	-1.94997	-0.768781
31	48	-1	1	0.006478	0.023166	-1.94997	-0.768781
33	48	-1	1	-0.710522	0.023166	2.70003	-0.768781
34	48	-1	1	0.533478	0.023166	-1.19997	-0.768781
36	48	-1	1	0.871478	0.023166	4.45003	-0.768781
38	48	-1	1	0.025478	0.023166	-0.899973	-0.768781
5	50	-1	1	0.652478	-0.156834	0.200027	0.871219
7	50	-1	1	-0.892522	-0.156834	-0.549973	0.871219
18	50	-1	1	-0.037522	-0.156834	-0.549973	0.871219
20	50	-1	1	-0.301522	-0.156834	0.100027	0.871219
21	50	-1	1	-0.928522	-0.156834	-2.04997	0.871219
25	50	-1	1	-0.174522	-0.156834	1.40003	0.871219
29	50	-1	1	0.789478	-0.156834	1.85003	0.871219
33	50	-1	1	-0.710522	-0.156834	2.70003	0.871219
3	5	0	0	-1.00952	0.663166	-1.29997	-0.0387807
5	5	0	0	0.652478	0.663166	0.200027	-0.0387807
6	5	0	0	0.052478	0.663166	-1.49997	-0.0387807
7	5	0	0	-0.892522	0.663166	-0.549973	-0.0387807
8	5	0	0	0.336478	0.663166	1.55003	-0.0387807
14	5	0	0	-1.21252	0.663166	-1.84997	-0.0387807
21	5	0	0	-0.928522	0.663166	-2.04997	-0.0387807
22	5	0	0	1.34448	0.663166	-1.29997	-0.0387807
24	5	0	0	0.462478	0.663166	-0.999973	-0.0387807
29	5	0	0	0.789478	0.663166	1.85003	-0.0387807
30	5	0	0	0.990478	0.663166	-1.94997	-0.0387807
31	5	0	0	0.006478	0.663166	-1.94997	-0.0387807
37	5	0	0	0.487478	0.663166	-1.79997	-0.0387807
1	7	0	0	-0.901522	0.113166	2.05003	-0.0387807
9	7	0	0	0.417478	0.113166	-1.19997	-0.0387807
14	7	0	0	-1.21252	0.113166	-1.84997	-0.0387807
19	7	0	0	1.15448	0.113166	2.7e-05	-0.0387807
22	7	0	0	1.34448	0.113166	-1.29997	-0.0387807
27	7	0	0	-0.674522	0.113166	2.7e-05	-0.0387807
29	7	0	0	0.789478	0.113166	1.85003	-0.0387807
30	7	0	0	0.990478	0.113166	-1.94997	-0.0387807
31	7	0	0	0.006478	0.113166	-1.94997	-0.0387807
39	7	0	0	-0.083522	0.113166	2.60003	-0.0387807
4	10	0	0	-0.712522	1.20317	1.00003	0.871219
12	10	0	0	-0.930522	1.20317	-1.84997	0.871219
24	10	0	0	0.462478	1.20317	-0.999973	0.871219
27	10	0	0	-0.674522	1.20317	2.7e-05	0.871219
35	10	0	0	-1.18452	1.20317	-1.54997	0.871219
38	10	0	0	0.025478	1.20317	-0.899973	0.871219
4	11	0	0	-0.712522	0.473166	1.00003	0.0512193
6	11	0	0	0.052478	0.473166	-1.49997	0.0512193
9	11	0	0	0.417478	0.473166	-1.19997	0.0512193
12	11	0	0	-0.930522	0.473166	-1.84997	0.0512193
20	11	0	0	-0.301522	0.473166	0.100027	0.0512193
21	11	0	0	-0.928522	0.473166	-2.04997	0.0512193
28	11	0	0	0.444478	0.473166	-1.39997	0.0512193
30	11	0	0	0.990478	0.473166	-1.94997	0.0512193
33	11	0	0	-0.710522	0.473166	2.70003	0.0512193
35	11	0	0	-1.18452	0.473166	-1.54997	0.0512193
25	13	0	0	-0.174522	-0.616834	1.40003	0.781219
1	15	0	0	-0.901522	-0.616834	2.05003	-0.768781
15	15	0	0	0.843478	-0.616834	0.700027	-0.768781
21	15	0	0	-0.928522	-0.616834	-2.04997	-0.768781
6	18	0	0	0.052478	-0.796834	-1.49997	-1.30878
7	18	0	0	-0.892522	-0.796834	-0.549973	-1.30878
8	18	0	0	0.336478	-0.796834	1.55003	-1.30878
10	18	0	0	-0.957522	-0.796834	-2.04997	-1.30878
11	18	0	0	0.952478	-0.796834	2.80003	-1.30878
14	18	0	0	-1.21252	-0.796834	-1.84997	-1.30878
15	18	0	0	0.843478	-0.796834	0.700027	-1.30878
16	18	0	0	-0.093522	-0.796834	-2.14997	-1.30878
17	18	0	0	-0.219522	-0.796834	2.30003	-1.30878
23	18	0	0	-1.32952	-0.796834	-0.799973	-1.30878
34	18	0	0	0.533478	-0.796834	-1.19997	-1.30878
38	18	0	0	0.025478	-0.796834	-0.899973	-1.30878
1	19	0	0	-0.901522	0.023166	2.05003	-0.218781
9	19	0	0	0.417478	0.023166	-1.19997	-0.218781
12	19	0	0	-0.930522	0.023166	-1.84997	-0.218781
17	19	0	0	-0.219522	0.023166	2.30003	-0.218781
21	19	0	0	-0.928522	0.023166	-2.04997	-0.218781
24	19	0	0	0.462478	0.023166	-0.999973	-0.218781
26	19	0	0	-0.201522	0.023166	1.15003	-0.218781
29	19	0	0	0.789478	0.023166	1.85003	-0.218781
37	19	0	0	0.487478	0.023166	-1.79997	-0.218781
1	21	0	0	-0.901522	0.293166	2.05003	0.601219
5	21	0	0	0.652478	0.293166	0.200027	0.601219
7	21	0	0	-0.892522	0.293166	-0.549973	0.601219
12	21	0	0	-0.930522	0.293166	-1.84997	0.601219
13	21	0	0	0.561478	0.293166	1.65003	0.601219
16	21	0	0	-0.093522	0.293166	-2.14997	0.601219
17	21	0	0	-0.219522	0.293166	2.30003	0.601219
25	21	0	0	-0.174522	0.293166	1.40003	0.601219
32	21	0	0	0.642478	0.293166	3.00003	0.601219
33	21	0	0	-0.710522	0.293166	2.70003	0.601219
38	21	0	0	0.025478	0.293166	-0.899973	0.601219
3	22	0	0	-1.00952	-0.246834	-1.29997	-1.48878
6	22	0	0	0.052478	-0.246834	-1.49997	-1.48878
11	22	0	0	0.952478	-0.246834	2.80003	-1.48878
12	22	0	0	-0.930522	-0.246834	-1.84997	-1.48878
15	22	0	0	0.843478	-0.246834	0.700027	-1.48878
23	22	0	0	-1.32952	-0.246834	-0.799973	-1.48878
26	22	0	0	-0.201522	-0.246834	1.15003	-1.48878
32	22	0	0	0.642478	-0.246834	3.00003	-1.48878
33	22	0	0	-0.710522	-0.246834	2.70003	-1.48878
34	22	0	0	0.533478	-0.246834	-1.19997	-1.48878
36	22	0	0	0.871478	-0.246834	4.45003	-1.48878
37	22	0	0	0.487478	-0.246834	-1.79997	-1.48878
9	25	0	0	0.417478	-0.156834	-1.19997	-0.678781
10	25	0	0	-0.957522	-0.156834	-2.04997	-0.678781
13	25	0	0	0.561478	-0.156834	1.65003	-0.678781
19	25	0	0	1.15448	-0.156834	2.7e-05	-0.678781
26	25	0	0	-0.201522	-0.156834	1.15003	-0.678781
29	25	0	0	0.789478	-0.156834	1.85003	-0.678781
30	25	0	0	0.990478	-0.156834	-1.94997	-0.678781
32	25	0	0	0.642478	-0.156834	3.00003	-0.678781
33	25	0	0	-0.710522	-0.156834	2.70003	-0.678781
37	25	0	0	0.487478	-0.156834	-1.79997	-0.678781
3	31	0	0	-1.00952	-1.24683	-1.29997	-0.948781
11	31	0	0	0.952478	-1.24683	2.80003	-0.948781
14	31	0	0	-1.21252	-1.24683	-1.84997	-0.948781
17	31	0	0	-0.219522	-1.24683	2.30003	-0.948781
24	31	0	0	0.462478	-1.24683	-0.999973	-0.948781
30	31	0	0	0.990478	-1.24683	-1.94997	-0.948781
34	31	0	0	0.533478	-1.24683	-1.19997	-0.948781
2	33	0	0	0.934478	0.473166	-0.649973	0.321219
4	33	0	0	-0.712522	0.473166	1.00003	0.321219
11	33	0	0	0.952478	0.473166	2.80003	0.321219
12	33	0	0	-0.930522	0.473166	-1.84997	0.321219
17	33	0	0	-0.219522	0.473166	2.30003	0.321219
19	33	0	0	1.15448	0.473166	2.7e-05	0.321219
20	33	0	0	-0.301522	0.473166	0.100027	0.321219
21	33	0	0	-0.928522	0.473166	-2.04997	0.321219
31	33	0	0	0.006478	0.473166	-1.94997	0.321219
34	33	0	0	0.533478	0.473166	-1.19997	0.321219
37	33	0	0	0.487478	0.473166	-1.79997	0.321219
38	33	0	0	0.025478	0.473166	-0.899973	0.321219
23	35	0	0	-1.32952	-1.70683	-0.799973	-0.858781
27	35	0	0	-0.674522	-1.70683	2.7e-05	-0.858781
32	35	0	0	0.642478	-1.70683	3.00003	-0.858781
22	37	0	0	1.34448	1.47317	-1.29997	0.321219
1	39	0	0	-0.901522	0.753166	2.05003	1.14122
5	39	0	0	0.652478	0.753166	0.200027	1.14122
7	39	0	0	-0.892522	0.753166	-0.549973	1.14122
9	39	0	0	0.417478	0.753166	-1.19997	1.14122
11	39	0	0	0.952478	0.753166	2.80003	1.14122
14	39	0	0	-1.21252	0.753166	-1.84997	1.14122
18	39	0	0	-0.037522	0.753166	-0.549973	1.14122
21	39	0	0	-0.928522	0.753166	-2.04997	1.14122
24	39	0	0	0.462478	0.753166	-0.999973	1.14122
27	39	0	0	-0.674522	0.753166	2.7e-05	1.14122
30	39	0	0	0.990478	0.753166	-1.94997	1.14122
33	39	0	0	-0.710522	0.753166	2.70003	1.14122
35	39	0	0	-1.18452	0.753166	-1.54997	1.14122
2	41	0	0	0.934478	-0.706834	-0.649973	0.691219
5	41	0	0	0.652478	-0.706834	0.200027	0.691219
16	41	0	0	-0.093522	-0.706834	-2.14997	0.691219
27	41	0	0	-0.674522	-0.706834	2.7e-05	0.691219
32	41	0	0	0.642478	-0.706834	3.00003	0.691219
38	41	0	0	0.025478	-0.706834	-0.899973	0.691219
1	43	0	0	-0.901522	1.57317	2.05003	0.231219
6	43	0	0	0.052478	1.57317	-1.49997	0.231219
9	43	0	0	0.417478	1.57317	-1.19997	0.231219
12	43	0	0	-0.930522	1.57317	-1.84997	0.231219
18	43	0	0	-0.037522	1.57317	-0.549973	0.231219
19	43	0	0	1.15448	1.57317	2.7e-05	0.231219
20	43	0	0	-0.301522	1.57317	0.100027	0.231219
23	43	0	0	-1.32952	1.57317	-0.799973	0.231219
31	43	0	0	0.006478	1.57317	-1.94997	0.231219
33	43	0	0	-0.710522	1.57317	2.70003	0.231219
35	43	0	0	-1.18452	1.57317	-1.54997	0.231219
37	43	0	0	0.487478	1.57317	-1.79997	0.231219
38	43	0	0	0.025478	1.57317	-0.899973	0.231219
1	45	0	0	-0.901522	-1.42683	2.05003	-0.218781
6	45	0	0	0.052478	-1.42683	-1.49997	-0.218781
8	45	0	0	0.336478	-1.42683	1.55003	-0.218781
12	45	0	0	-0.930522	-1.42683	-1.84997	-0.218781
15	45	0	0	0.843478	-1.42683	0.700027	-0.218781
16	45	0	0	-0.093522	-1.42683	-2.14997	-0.218781
17	45	0	0	-0.219522	-1.42683	2.30003	-0.218781
20	45	0	0	-0.301522	-1.42683	0.100027	-0.218781
22	45	0	0	1.34448	-1.42683	-1.29997	-0.218781
26	45	0	0	-0.201522	-1.42683	1.15003	-0.218781
33	45	0	0	-0.710522	-1.42683	2.70003	-0.218781
34	45	0	0	0.533478	-1.42683	-1.19997	-0.218781
38	45	0	0	0.025478	-1.42683	-0.899973	-0.218781
6	47	0	0	0.052478	1.57317	-1.49997	1.87122
10	47	0	0	-0.957522	1.57317	-2.04997	1.87122
17	47	0	0	-0.219522	1.57317	2.30003	1.87122
27	47	0	0	-0.674522	1.57317	2.7e-05	1.87122
32	47	0	0	0.642478	1.57317	3.00003	1.87122
38	47	0	0	0.025478	1.57317	-0.899973	1.87122
3	49	0	0	-1.00952	0.293166	-1.29997	0.231219
10	49	0	0	-0.957522	0.293166	-2.04997	0.231219
23	49	0	0	-1.32952	0.293166	-0.799973	0.231219
29	49	0	0	0.789478	0.293166	1.85003	0.231219
30	49	0	0	0.990478	0.293166	-1.94997	0.231219
32	49	0	0	0.642478	0.293166	3.00003	0.231219
35	49	0	0	-1.18452	0.293166	-1.54997	0.231219
1	1	0	1	-0.901522	0.113166	2.05003	0.691219
2	1	0	1	0.934478	0.113166	-0.649973	0.691219
8	1	0	1	0.336478	0.113166	1.55003	0.691219
9	1	0	1	0.417478	0.113166	-1.19997	0.691219
14	1	0	1	-1.21252	0.113166	-1.84997	0.691219
15	1	0	1	0.843478	0.113166	0.700027	0.691219
22	1	0	1	1.34448	0.113166	-1.29997	0.691219
24	1	0	1	0.462478	0.113166	-0.999973	0.691219
25	1	0	1	-0.174522	0.113166	1.40003	0.691219
28	1	0	1	0.444478	0.113166	-1.39997	0.691219
30	1	0	1	0.990478	0.113166	-1.94997	0.691219
35	1	0	1	-1.18452	0.113166	-1.54997	0.691219
36	1	0	1	0.871478	0.113166	4.45003	0.691219
16	7	0	1	-0.093522	0.113166	-2.14997	-0.0387807
36	7	0	1	0.871478	0.113166	4.45003	-0.0387807
38	7	0	1	0.025478	0.113166	-0.899973	-0.0387807
1	10	0	1	-0.901522	1.20317	2.05003	0.871219
7	10	0	1	-0.892522	1.20317	-0.549973	0.871219
11	10	0	1	0.952478	1.20317	2.80003	0.871219
13	10	0	1	0.561478	1.20317	1.65003	0.871219
22	10	0	1	1.34448	1.20317	-1.29997	0.871219
25	10	0	1	-0.174522	1.20317	1.40003	0.871219
36	10	0	1	0.871478	1.20317	4.45003	0.871219
1	11	0	1	-0.901522	0.473166	2.05003	0.0512193
29	11	0	1	0.789478	0.473166	1.85003	0.0512193
39	11	0	1	-0.083522	0.473166	2.60003	0.0512193
1	13	0	1	-0.901522	-0.616834	2.05003	0.781219
2	13	0	1	0.934478	-0.616834	-0.649973	0.781219
3	13	0	1	-1.00952	-0.616834	-1.29997	0.781219
12	13	0	1	-0.930522	-0.616834	-1.84997	0.781219
13	13	0	1	0.561478	-0.616834	1.65003	0.781219
15	13	0	1	0.843478	-0.616834	0.700027	0.781219
24	13	0	1	0.462478	-0.616834	-0.999973	0.781219
26	13	0	1	-0.201522	-0.616834	1.15003	0.781219
27	13	0	1	-0.674522	-0.616834	2.7e-05	0.781219
30	13	0	1	0.990478	-0.616834	-1.94997	0.781219
34	13	0	1	0.533478	-0.616834	-1.19997	0.781219
39	13	0	1	-0.083522	-0.616834	2.60003	0.781219
5	15	0	1	0.652478	-0.616834	0.200027	-0.768781
7	15	0	1	-0.892522	-0.616834	-0.549973	-0.768781
11	15	0	1	0.952478	-0.616834	2.80003	-0.768781
12	15	0	1	-0.930522	-0.616834	-1.84997	-0.768781
16	15	0	1	-0.093522	-0.616834	-2.14997	-0.768781
19	15	0	1	1.15448	-0.616834	2.7e-05	-0.768781
22	15	0	1	1.34448	-0.616834	-1.29997	-0.768781
32	15	0	1	0.642478	-0.616834	3.00003	-0.768781
36	15	0	1	0.871478	-0.616834	4.45003	-0.768781
38	15	0	1	0.025478	-0.616834	-0.899973	-0.768781
13	18	0	1	0.561478	-0.796834	1.65003	-1.30878
3	19	0	1	-1.00952	0.023166	-1.29997	-0.218781
5	19	0	1	0.652478	0.023166	0.200027	-0.218781
11	19	0	1	0.952478	0.023166	2.80003	-0.218781
31	19	0	1	0.006478	0.023166	-1.94997	-0.218781
2	21	0	1	0.934478	0.293166	-0.649973	0.601219
19	21	0	1	1.15448	0.293166	2.7e-05	0.601219
31	22	0	1	0.006478	-0.246834	-1.94997	-1.48878
8	25	0	1	0.336478	-0.156834	1.55003	-0.678781
25	25	0	1	-0.174522	-0.156834	1.40003	-0.678781
36	25	0	1	0.871478	-0.156834	4.45003	-0.678781
4	29	0	1	-0.712522	-0.156834	1.00003	-0.768781
5	29	0	1	0.652478	-0.156834	0.200027	-0.768781
7	29	0	1	-0.892522	-0.156834	-0.549973	-0.768781
8	29	0	1	0.336478	-0.156834	1.55003	-0.768781
9	29	0	1	0.417478	-0.156834	-1.19997	-0.768781
11	29	0	1	0.952478	-0.156834	2.80003	-0.768781
16	29	0	1	-0.093522	-0.156834	-2.14997	-0.768781
19	29	0	1	1.15448	-0.156834	2.7e-05	-0.768781
20	29	0	1	-0.301522	-0.156834	0.100027	-0.768781
28	29	0	1	0.444478	-0.156834	-1.39997	-0.768781
29	29	0	1	0.789478	-0.156834	1.85003	-0.768781
31	29	0	1	0.006478	-0.156834	-1.94997	-0.768781
35	29	0	1	-1.18452	-0.156834	-1.54997	-0.768781
5	31	0	1	0.652478	-1.24683	0.200027	-0.948781
7	31	0	1	-0.892522	-1.24683	-0.549973	-0.948781
13	31	0	1	0.561478	-1.24683	1.65003	-0.948781
16	31	0	1	-0.093522	-1.24683	-2.14997	-0.948781
19	31	0	1	1.15448	-1.24683	2.7e-05	-0.948781
29	31	0	1	0.789478	-1.24683	1.85003	-0.948781
13	33	0	1	0.561478	0.473166	1.65003	0.321219
1	35	0	1	-0.901522	-1.70683	2.05003	-0.858781
5	35	0	1	0.652478	-1.70683	0.200027	-0.858781
11	35	0	1	0.952478	-1.70683	2.80003	-0.858781
15	35	0	1	0.843478	-1.70683	0.700027	-0.858781
16	35	0	1	-0.093522	-1.70683	-2.14997	-0.858781
19	35	0	1	1.15448	-1.70683	2.7e-05	-0.858781
24	35	0	1	0.462478	-1.70683	-0.999973	-0.858781
28	35	0	1	0.444478	-1.70683	-1.39997	-0.858781
29	35	0	1	0.789478	-1.70683	1.85003	-0.858781
33	35	0	1	-0.710522	-1.70683	2.70003	-0.858781
1	37	0	1	-0.901522	1.47317	2.05003	0.321219
4	37	0	1	-0.712522	1.47317	1.00003	0.321219
5	37	0	1	0.652478	1.47317	0.200027	0.321219
11	37	0	1	0.952478	1.47317	2.80003	0.321219
17	37	0	1	-0.219522	1.47317	2.30003	0.321219
19	37	0	1	1.15448	1.47317	2.7e-05	0.321219
25	37	0	1	-0.174522	1.47317	1.40003	0.321219
31	37	0	1	0.006478	1.47317	-1.94997	0.321219
33	37	0	1	-0.710522	1.47317	2.70003	0.321219
37	37	0	1	0.487478	1.47317	-1.79997	0.321219
39	37	0	1	-0.083522	1.47317	2.60003	0.321219
1	41	0	1	-0.901522	-0.706834	2.05003	0.691219
3	41	0	1	-1.00952	-0.706834	-1.29997	0.691219
7	41	0	1	-0.892522	-0.706834	-0.549973	0.691219
10	41	0	1	-0.957522	-0.706834	-2.04997	0.691219
11	41	0	1	0.952478	-0.706834	2.80003	0.691219
17	41	0	1	-0.219522	-0.706834	2.30003	0.691219
39	41	0	1	-0.083522	-0.706834	2.60003	0.691219
1	47	0	1	-0.901522	1.57317	2.05003	1.87122
3	47	0	1	-1.00952	1.57317	-1.29997	1.87122
5	47	0	1	0.652478	1.57317	0.200027	1.87122
14	47	0	1	-1.21252	1.57317	-1.84997	1.87122
15	47	0	1	0.843478	1.57317	0.700027	1.87122
19	47	0	1	1.15448	1.57317	2.7e-05	1.87122
34	47	0	1	0.533478	1.57317	-1.19997	1.87122
2	49	0	1	0.934478	0.293166	-0.649973	0.231219
8	49	0	1	0.336478	0.293166	1.55003	0.231219
15	49	0	1	0.843478	0.293166	0.700027	0.231219
17	49	0	1	-0.219522	0.293166	2.30003	0.231219
22	49	0	1	1.34448	0.293166	-1.29997	0.231219
39	49	0	1	-0.083522	0.293166	2.60003	0.231219
7	2	0	0	-0.892522	-0.616834	-0.549973	0.141219
14	2	0	0	-1.21252	-0.616834	-1.84997	0.141219
22	2	0	0	1.34448	-0.616834	-1.29997	0.141219
28	2	0	0	0.444478	-0.616834	-1.39997	0.141219
30	2	0	0	0.990478	-0.616834	-1.94997	0.141219
31	2	0	0	0.006478	-0.616834	-1.94997	0.141219
32	2	0	0	0.642478	-0.616834	3.00003	0.141219
34	2	0	0	0.533478	-0.616834	-1.19997	0.141219
35	2	0	0	-1.18452	-0.616834	-1.54997	0.141219
3	4	0	0	-1.00952	-0.426834	-1.29997	-0.578781
6	4	0	0	0.052478	-0.426834	-1.49997	-0.578781
11	4	0	0	0.952478	-0.426834	2.80003	-0.578781
17	4	0	0	-0.219522	-0.426834	2.30003	-0.578781
23	4	0	0	-1.32952	-0.426834	-0.799973	-0.578781
24	4	0	0	0.462478	-0.426834	-0.999973	-0.578781
29	4	0	0	0.789478	-0.426834	1.85003	-0.578781
30	4	0	0	0.990478	-0.426834	-1.94997	-0.578781
35	4	0	0	-1.18452	-0.426834	-1.54997	-0.578781
38	4	0	0	0.025478	-0.426834	-0.899973	-0.578781
13	6	0	0	0.561478	-0.246834	1.65003	0.321219
17	6	0	0	-0.219522	-0.246834	2.30003	0.321219
20	6	0	0	-0.301522	-0.246834	0.100027	0.321219
25	6	0	0	-0.174522	-0.246834	1.40003	0.321219
30	6	0	0	0.990478	-0.246834	-1.94997	0.321219
39	6	0	0	-0.083522	-0.246834	2.60003	0.321219
7	8	0	0	-0.892522	1.02317	-0.549973	-0.128781
11	8	0	0	0.952478	1.02317	2.80003	-0.128781
27	8	0	0	-0.674522	1.02317	2.7e-05	-0.128781
31	8	0	0	0.006478	1.02317	-1.94997	-0.128781
33	8	0	0	-0.710522	1.02317	2.70003	-0.128781
12	9	0	0	-0.930522	-0.066834	-1.84997	0.421219
20	9	0	0	-0.301522	-0.066834	0.100027	0.421219
33	9	0	0	-0.710522	-0.066834	2.70003	0.421219
11	12	0	0	0.952478	-0.526834	2.80003	-0.128781
12	12	0	0	-0.930522	-0.526834	-1.84997	-0.128781
16	12	0	0	-0.093522	-0.526834	-2.14997	-0.128781
29	12	0	0	0.789478	-0.526834	1.85003	-0.128781
32	12	0	0	0.642478	-0.526834	3.00003	-0.128781
38	12	0	0	0.025478	-0.526834	-0.899973	-0.128781
3	14	0	0	-1.00952	0.843166	-1.29997	0.0512193
4	14	0	0	-0.712522	0.843166	1.00003	0.0512193
18	14	0	0	-0.037522	0.843166	-0.549973	0.0512193
20	14	0	0	-0.301522	0.843166	0.100027	0.0512193
22	14	0	0	1.34448	0.843166	-1.29997	0.0512193
28	14	0	0	0.444478	0.843166	-1.39997	0.0512193
34	14	0	0	0.533478	0.843166	-1.19997	0.0512193
38	14	0	0	0.025478	0.843166	-0.899973	0.0512193
39	14	0	0	-0.083522	0.843166	2.60003	0.0512193
1	16	0	0	-0.901522	-0.156834	2.05003	-0.948781
2	16	0	0	0.934478	-0.156834	-0.649973	-0.948781
7	16	0	0	-0.892522	-0.156834	-0.549973	-0.948781
10	16	0	0	-0.957522	-0.156834	-2.04997	-0.948781
11	16	0	0	0.952478	-0.156834	2.80003	-0.948781
16	16	0	0	-0.093522	-0.156834	-2.14997	-0.948781
35	16	0	0	-1.18452	-0.156834	-1.54997	-0.948781
36	16	0	0	0.871478	-0.156834	4.45003	-0.948781
1	17	0	0	-0.901522	1.66317	2.05003	1.78122
3	17	0	0	-1.00952	1.66317	-1.29997	1.78122
8	17	0	0	0.336478	1.66317	1.55003	1.78122
9	17	0	0	0.417478	1.66317	-1.19997	1.78122
15	17	0	0	0.843478	1.66317	0.700027	1.78122
18	17	0	0	-0.037522	1.66317	-0.549973	1.78122
19	17	0	0	1.15448	1.66317	2.7e-05	1.78122
24	17	0	0	0.462478	1.66317	-0.999973	1.78122
25	17	0	0	-0.174522	1.66317	1.40003	1.78122
29	17	0	0	0.789478	1.66317	1.85003	1.78122
32	17	0	0	0.642478	1.66317	3.00003	1.78122
37	17	0	0	0.487478	1.66317	-1.79997	1.78122
38	17	0	0	0.025478	1.66317	-0.899973	1.78122
20	20	0	0	-0.301522	0.933166	0.100027	1.23122
24	20	0	0	0.462478	0.933166	-0.999973	1.23122
28	20	0	0	0.444478	0.933166	-1.39997	1.23122
26	23	0	0	-0.201522	0.843166	1.15003	-0.578781
3	24	0	0	-1.00952	0.203166	-1.29997	0.421219
12	24	0	0	-0.930522	0.203166	-1.84997	0.421219
28	24	0	0	0.444478	0.203166	-1.39997	0.421219
31	24	0	0	0.006478	0.203166	-1.94997	0.421219
3	26	0	0	-1.00952	-1.70683	-1.29997	-1.39878
5	26	0	0	0.652478	-1.70683	0.200027	-1.39878
14	26	0	0	-1.21252	-1.70683	-1.84997	-1.39878
16	26	0	0	-0.093522	-1.70683	-2.14997	-1.39878
19	26	0	0	1.15448	-1.70683	2.7e-05	-1.39878
25	26	0	0	-0.174522	-1.70683	1.40003	-1.39878
26	26	0	0	-0.201522	-1.70683	1.15003	-1.39878
29	26	0	0	0.789478	-1.70683	1.85003	-1.39878
30	26	0	0	0.990478	-1.70683	-1.94997	-1.39878
32	26	0	0	0.642478	-1.70683	3.00003	-1.39878
1	28	0	0	-0.901522	0.023166	2.05003	-0.488781
4	28	0	0	-0.712522	0.023166	1.00003	-0.488781
6	28	0	0	0.052478	0.023166	-1.49997	-0.488781
11	28	0	0	0.952478	0.023166	2.80003	-0.488781
22	28	0	0	1.34448	0.023166	-1.29997	-0.488781
1	30	0	0	-0.901522	-0.886834	2.05003	-1.21878
2	30	0	0	0.934478	-0.886834	-0.649973	-1.21878
3	30	0	0	-1.00952	-0.886834	-1.29997	-1.21878
4	30	0	0	-0.712522	-0.886834	1.00003	-1.21878
5	30	0	0	0.652478	-0.886834	0.200027	-1.21878
15	30	0	0	0.843478	-0.886834	0.700027	-1.21878
19	30	0	0	1.15448	-0.886834	2.7e-05	-1.21878
30	30	0	0	0.990478	-0.886834	-1.94997	-1.21878
32	30	0	0	0.642478	-0.886834	3.00003	-1.21878
33	30	0	0	-0.710522	-0.886834	2.70003	-1.21878
2	34	0	0	0.934478	-0.066834	-0.649973	0.691219
14	34	0	0	-1.21252	-0.066834	-1.84997	0.691219
15	34	0	0	0.843478	-0.066834	0.700027	0.691219
17	34	0	0	-0.219522	-0.066834	2.30003	0.691219
22	34	0	0	1.34448	-0.066834	-1.29997	0.691219
31	34	0	0	0.006478	-0.066834	-1.94997	0.691219
5	36	0	0	0.652478	-1.97683	0.200027	-1.30878
8	36	0	0	0.336478	-1.97683	1.55003	-1.30878
10	36	0	0	-0.957522	-1.97683	-2.04997	-1.30878
11	36	0	0	0.952478	-1.97683	2.80003	-1.30878
14	36	0	0	-1.21252	-1.97683	-1.84997	-1.30878
16	36	0	0	-0.093522	-1.97683	-2.14997	-1.30878
24	36	0	0	0.462478	-1.97683	-0.999973	-1.30878
30	36	0	0	0.990478	-1.97683	-1.94997	-1.30878
31	36	0	0	0.006478	-1.97683	-1.94997	-1.30878
32	36	0	0	0.642478	-1.97683	3.00003	-1.30878
34	36	0	0	0.533478	-1.97683	-1.19997	-1.30878
35	36	0	0	-1.18452	-1.97683	-1.54997	-1.30878
38	36	0	0	0.025478	-1.97683	-0.899973	-1.30878
4	38	0	0	-0.712522	1.11317	1.00003	0.781219
22	38	0	0	1.34448	1.11317	-1.29997	0.781219
28	38	0	0	0.444478	1.11317	-1.39997	0.781219
1	40	0	0	-0.901522	-1.88683	2.05003	-0.768781
5	40	0	0	0.652478	-1.88683	0.200027	-0.768781
12	40	0	0	-0.930522	-1.88683	-1.84997	-0.768781
13	40	0	0	0.561478	-1.88683	1.65003	-0.768781
14	40	0	0	-1.21252	-1.88683	-1.84997	-0.768781
17	40	0	0	-0.219522	-1.88683	2.30003	-0.768781
22	40	0	0	1.34448	-1.88683	-1.29997	-0.768781
26	40	0	0	-0.201522	-1.88683	1.15003	-0.768781
30	40	0	0	0.990478	-1.88683	-1.94997	-0.768781
32	40	0	0	0.642478	-1.88683	3.00003	-0.768781
33	40	0	0	-0.710522	-1.88683	2.70003	-0.768781
37	40	0	0	0.487478	-1.88683	-1.79997	-0.768781
39	40	0	0	-0.083522	-1.88683	2.60003	-0.768781
1	42	0	0	-0.901522	1.66317	2.05003	0.691219
5	42	0	0	0.652478	1.66317	0.200027	0.691219
6	42	0	0	0.052478	1.66317	-1.49997	0.691219
8	42	0	0	0.336478	1.66317	1.55003	0.691219
11	42	0	0	0.952478	1.66317	2.80003	0.691219
14	42	0	0	-1.21252	1.66317	-1.84997	0.691219
16	42	0	0	-0.093522	1.66317	-2.14997	0.691219
23	42	0	0	-1.32952	1.66317	-0.799973	0.691219
26	42	0	0	-0.201522	1.66317	1.15003	0.691219
28	42	0	0	0.444478	1.66317	-1.39997	0.691219
34	42	0	0	0.533478	1.66317	-1.19997	0.691219
37	42	0	0	0.487478	1.66317	-1.79997	0.691219
38	42	0	0	0.025478	1.66317	-0.899973	0.691219
3	44	0	0	-1.00952	0.203166	-1.29997	1.14122
21	44	0	0	-0.928522	0.203166	-2.04997	1.14122
15	46	0	0	0.843478	0.113166	0.700027	0.691219
16	46	0	0	-0.093522	0.113166	-2.14997	0.691219
17	46	0	0	-0.219522	0.113166	2.30003	0.691219
31	46	0	0	0.006478	0.113166	-1.94997	0.691219
32	46	0	0	0.642478	0.113166	3.00003	0.691219
33	46	0	0	-0.710522	0.113166	2.70003	0.691219
35	46	0	0	-1.18452	0.113166	-1.54997	0.691219
26	48	0	0	-0.201522	0.023166	1.15003	-0.768781
35	48	0	0	-1.18452	0.023166	-1.54997	-0.768781
6	50	0	0	0.052478	-0.156834	-1.49997	0.871219
15	50	0	0	0.843478	-0.156834	0.700027	0.871219
8	2	0	1	0.336478	-0.616834	1.55003	0.141219
15	2	0	1	0.843478	-0.616834	0.700027	0.141219
36	2	0	1	0.871478	-0.616834	4.45003	0.141219
39	2	0	1	-0.083522	-0.616834	2.60003	0.141219
13	4	0	1	0.561478	-0.426834	1.65003	-0.578781
3	6	0	1	-1.00952	-0.246834	-1.29997	0.321219
7	6	0	1	-0.892522	-0.246834	-0.549973	0.321219
9	6	0	1	0.417478	-0.246834	-1.19997	0.321219
11	6	0	1	0.952478	-0.246834	2.80003	0.321219
32	6	0	1	0.642478	-0.246834	3.00003	0.321219
33	6	0	1	-0.710522	-0.246834	2.70003	0.321219
35	6	0	1	-1.18452	-0.246834	-1.54997	0.321219
3	8	0	1	-1.00952	1.02317	-1.29997	-0.128781
10	8	0	1	-0.957522	1.02317	-2.04997	-0.128781
12	8	0	1	-0.930522	1.02317	-1.84997	-0.128781
18	8	0	1	-0.037522	1.02317	-0.549973	-0.128781
22	8	0	1	1.34448	1.02317	-1.29997	-0.128781
23	8	0	1	-1.32952	1.02317	-0.799973	-0.128781
29	8	0	1	0.789478	1.02317	1.85003	-0.128781
38	8	0	1	0.025478	1.02317	-0.899973	-0.128781
5	9	0	1	0.652478	-0.066834	0.200027	0.421219
6	9	0	1	0.052478	-0.066834	-1.49997	0.421219
7	9	0	1	-0.892522	-0.066834	-0.549973	0.421219
17	9	0	1	-0.219522	-0.066834	2.30003	0.421219
25	9	0	1	-0.174522	-0.066834	1.40003	0.421219
31	9	0	1	0.006478	-0.066834	-1.94997	0.421219
32	9	0	1	0.642478	-0.066834	3.00003	0.421219
35	9	0	1	-1.18452	-0.066834	-1.54997	0.421219
37	9	0	1	0.487478	-0.066834	-1.79997	0.421219
38	9	0	1	0.025478	-0.066834	-0.899973	0.421219
1	12	0	1	-0.901522	-0.526834	2.05003	-0.128781
7	12	0	1	-0.892522	-0.526834	-0.549973	-0.128781
20	12	0	1	-0.301522	-0.526834	0.100027	-0.128781
22	12	0	1	1.34448	-0.526834	-1.29997	-0.128781
26	12	0	1	-0.201522	-0.526834	1.15003	-0.128781
33	12	0	1	-0.710522	-0.526834	2.70003	-0.128781
37	12	0	1	0.487478	-0.526834	-1.79997	-0.128781
2	14	0	1	0.934478	0.843166	-0.649973	0.0512193
7	14	0	1	-0.892522	0.843166	-0.549973	0.0512193
35	14	0	1	-1.18452	0.843166	-1.54997	0.0512193
36	14	0	1	0.871478	0.843166	4.45003	0.0512193
3	16	0	1	-1.00952	-0.156834	-1.29997	-0.948781
12	16	0	1	-0.930522	-0.156834	-1.84997	-0.948781
13	16	0	1	0.561478	-0.156834	1.65003	-0.948781
32	16	0	1	0.642478	-0.156834	3.00003	-0.948781
37	16	0	1	0.487478	-0.156834	-1.79997	-0.948781
1	20	0	1	-0.901522	0.933166	2.05003	1.23122
3	20	0	1	-1.00952	0.933166	-1.29997	1.23122
5	20	0	1	0.652478	0.933166	0.200027	1.23122
8	20	0	1	0.336478	0.933166	1.55003	1.23122
13	20	0	1	0.561478	0.933166	1.65003	1.23122
16	20	0	1	-0.093522	0.933166	-2.14997	1.23122
22	20	0	1	1.34448	0.933166	-1.29997	1.23122
30	20	0	1	0.990478	0.933166	-1.94997	1.23122
32	20	0	1	0.642478	0.933166	3.00003	1.23122
37	20	0	1	0.487478	0.933166	-1.79997	1.23122
13	23	0	1	0.561478	0.843166	1.65003	-0.578781
14	23	0	1	-1.21252	0.843166	-1.84997	-0.578781
21	23	0	1	-0.928522	0.843166	-2.04997	-0.578781
22	23	0	1	1.34448	0.843166	-1.29997	-0.578781
23	23	0	1	-1.32952	0.843166	-0.799973	-0.578781
24	23	0	1	0.462478	0.843166	-0.999973	-0.578781
25	23	0	1	-0.174522	0.843166	1.40003	-0.578781
28	23	0	1	0.444478	0.843166	-1.39997	-0.578781
36	23	0	1	0.871478	0.843166	4.45003	-0.578781
37	23	0	1	0.487478	0.843166	-1.79997	-0.578781
38	23	0	1	0.025478	0.843166	-0.899973	-0.578781
39	23	0	1	-0.083522	0.843166	2.60003	-0.578781
1	24	0	1	-0.901522	0.203166	2.05003	0.421219
6	24	0	1	0.052478	0.203166	-1.49997	0.421219
7	24	0	1	-0.892522	0.203166	-0.549973	0.421219
9	24	0	1	0.417478	0.203166	-1.19997	0.421219
11	24	0	1	0.952478	0.203166	2.80003	0.421219
17	24	0	1	-0.219522	0.203166	2.30003	0.421219
18	24	0	1	-0.037522	0.203166	-0.549973	0.421219
29	24	0	1	0.789478	0.203166	1.85003	0.421219
39	24	0	1	-0.083522	0.203166	2.60003	0.421219
8	26	0	1	0.336478	-1.70683	1.55003	-1.39878
20	26	0	1	-0.301522	-1.70683	0.100027	-1.39878
28	26	0	1	0.444478	-1.70683	-1.39997	-1.39878
15	28	0	1	0.843478	0.023166	0.700027	-0.488781
17	28	0	1	-0.219522	0.023166	2.30003	-0.488781
19	28	0	1	1.15448	0.023166	2.7e-05	-0.488781
20	28	0	1	-0.301522	0.023166	0.100027	-0.488781
21	28	0	1	-0.928522	0.023166	-2.04997	-0.488781
25	28	0	1	-0.174522	0.023166	1.40003	-0.488781
26	28	0	1	-0.201522	0.023166	1.15003	-0.488781
27	28	0	1	-0.674522	0.023166	2.7e-05	-0.488781
36	28	0	1	0.871478	0.023166	4.45003	-0.488781
11	30	0	1	0.952478	-0.886834	2.80003	-1.21878
25	30	0	1	-0.174522	-0.886834	1.40003	-1.21878
36	30	0	1	0.871478	-0.886834	4.45003	-1.21878
2	32	0	1	0.934478	-1.24683	-0.649973	-1.39878
6	32	0	1	0.052478	-1.24683	-1.49997	-1.39878
7	32	0	1	-0.892522	-1.24683	-0.549973	-1.39878
10	32	0	1	-0.957522	-1.24683	-2.04997	-1.39878
18	32	0	1	-0.037522	-1.24683	-0.549973	-1.39878
19	32	0	1	1.15448	-1.24683	2.7e-05	-1.39878
20	32	0	1	-0.301522	-1.24683	0.100027	-1.39878
21	32	0	1	-0.928522	-1.24683	-2.04997	-1.39878
23	32	0	1	-1.32952	-1.24683	-0.799973	-1.39878
24	32	0	1	0.462478	-1.24683	-0.999973	-1.39878
27	32	0	1	-0.674522	-1.24683	2.7e-05	-1.39878
28	32	0	1	0.444478	-1.24683	-1.39997	-1.39878
29	32	0	1	0.789478	-1.24683	1.85003	-1.39878
1	34	0	1	-0.901522	-0.066834	2.05003	0.691219
10	34	0	1	-0.957522	-0.066834	-2.04997	0.691219
19	34	0	1	1.15448	-0.066834	2.7e-05	0.691219
24	34	0	1	0.462478	-0.066834	-0.999973	0.691219
26	34	0	1	-0.201522	-0.066834	1.15003	0.691219
27	34	0	1	-0.674522	-0.066834	2.7e-05	0.691219
29	34	0	1	0.789478	-0.066834	1.85003	0.691219
2	38	0	1	0.934478	1.11317	-0.649973	0.781219
8	38	0	1	0.336478	1.11317	1.55003	0.781219
10	38	0	1	-0.957522	1.11317	-2.04997	0.781219
11	38	0	1	0.952478	1.11317	2.80003	0.781219
21	38	0	1	-0.928522	1.11317	-2.04997	0.781219
27	38	0	1	-0.674522	1.11317	2.7e-05	0.781219
31	38	0	1	0.006478	1.11317	-1.94997	0.781219
34	38	0	1	0.533478	1.11317	-1.19997	0.781219
35	38	0	1	-1.18452	1.11317	-1.54997	0.781219
36	38	0	1	0.871478	1.11317	4.45003	0.781219
1	44	0	1	-0.901522	0.203166	2.05003	1.14122
2	44	0	1	0.934478	0.203166	-0.649973	1.14122
7	44	0	1	-0.892522	0.203166	-0.549973	1.14122
13	44	0	1	0.561478	0.203166	1.65003	1.14122
16	44	0	1	-0.093522	0.203166	-2.14997	1.14122
18	44	0	1	-0.037522	0.203166	-0.549973	1.14122
22	44	0	1	1.34448	0.203166	-1.29997	1.14122
28	44	0	1	0.444478	0.203166	-1.39997	1.14122
29	44	0	1	0.789478	0.203166	1.85003	1.14122
30	44	0	1	0.990478	0.203166	-1.94997	1.14122
31	44	0	1	0.006478	0.203166	-1.94997	1.14122
6	46	0	1	0.052478	0.113166	-1.49997	0.691219
8	46	0	1	0.336478	0.113166	1.55003	0.691219
9	46	0	1	0.417478	0.113166	-1.19997	0.691219
20	46	0	1	-0.301522	0.113166	0.100027	0.691219
34	46	0	1	0.533478	0.113166	-1.19997	0.691219
36	46	0	1	0.871478	0.113166	4.45003	0.691219
4	48	0	1	-0.712522	0.023166	1.00003	-0.768781
5	48	0	1	0.652478	0.023166	0.200027	-0.768781
11	48	0	1	0.952478	0.023166	2.80003	-0.768781
15	48	0	1	0.843478	0.023166	0.700027	-0.768781
17	48	0	1	-0.219522	0.023166	2.30003	-0.768781
19	48	0	1	1.15448	0.023166	2.7e-05	-0.768781
23	48	0	1	-1.32952	0.023166	-0.799973	-0.768781
27	48	0	1	-0.674522	0.023166	2.7e-05	-0.768781
29	48	0	1	0.789478	0.023166	1.85003	-0.768781
37	48	0	1	0.487478	0.023166	-1.79997	-0.768781
39	48	0	1	-0.083522	0.023166	2.60003	-0.768781
2	50	0	1	0.934478	-0.156834	-0.649973	0.871219
3	50	0	1	-1.00952	-0.156834	-1.29997	0.871219
4	50	0	1	-0.712522	-0.156834	1.00003	0.871219
8	50	0	1	0.336478	-0.156834	1.55003	0.871219
11	50	0	1	0.952478	-0.156834	2.80003	0.871219
26	50	0	1	-0.201522	-0.156834	1.15003	0.871219
31	50	0	1	0.006478	-0.156834	-1.94997	0.871219
34	50	0	1	0.533478	-0.156834	-1.19997	0.871219
35	50	0	1	-1.18452	-0.156834	-1.54997	0.871219
36	50	0	1	0.871478	-0.156834	4.45003	0.871219
37	50	0	1	0.487478	-0.156834	-1.79997	0.871219
4	1	1	0	-0.712522	0.113166	1.00003	0.691219
5	1	1	0	0.652478	0.113166	0.200027	0.691219
6	1	1	0	0.052478	0.113166	-1.49997	0.691219
10	1	1	0	-0.957522	0.113166	-2.04997	0.691219
11	1	1	0	0.952478	0.113166	2.80003	0.691219
12	1	1	0	-0.930522	0.113166	-1.84997	0.691219
13	1	1	0	0.561478	0.113166	1.65003	0.691219
23	1	1	0	-1.32952	0.113166	-0.799973	0.691219
26	1	1	0	-0.201522	0.113166	1.15003	0.691219
31	1	1	0	0.006478	0.113166	-1.94997	0.691219
32	1	1	0	0.642478	0.113166	3.00003	0.691219
33	1	1	0	-0.710522	0.113166	2.70003	0.691219
2	5	1	0	0.934478	0.663166	-0.649973	-0.0387807
9	5	1	0	0.417478	0.663166	-1.19997	-0.0387807
12	5	1	0	-0.930522	0.663166	-1.84997	-0.0387807
16	5	1	0	-0.093522	0.663166	-2.14997	-0.0387807
19	5	1	0	1.15448	0.663166	2.7e-05	-0.0387807
20	5	1	0	-0.301522	0.663166	0.100027	-0.0387807
26	5	1	0	-0.201522	0.663166	1.15003	-0.0387807
27	5	1	0	-0.674522	0.663166	2.7e-05	-0.0387807
28	5	1	0	0.444478	0.663166	-1.39997	-0.0387807
32	5	1	0	0.642478	0.663166	3.00003	-0.0387807
33	5	1	0	-0.710522	0.663166	2.70003	-0.0387807
36	5	1	0	0.871478	0.663166	4.45003	-0.0387807
39	5	1	0	-0.083522	0.663166	2.60003	-0.0387807
2	7	1	0	0.934478	0.113166	-0.649973	-0.0387807
3	7	1	0	-1.00952	0.113166	-1.29997	-0.0387807
4	7	1	0	-0.712522	0.113166	1.00003	-0.0387807
8	7	1	0	0.336478	0.113166	1.55003	-0.0387807
10	7	1	0	-0.957522	0.113166	-2.04997	-0.0387807
20	7	1	0	-0.301522	0.113166	0.100027	-0.0387807
21	7	1	0	-0.928522	0.113166	-2.04997	-0.0387807
26	7	1	0	-0.201522	0.113166	1.15003	-0.0387807
28	7	1	0	0.444478	0.113166	-1.39997	-0.0387807
32	7	1	0	0.642478	0.113166	3.00003	-0.0387807
33	7	1	0	-0.710522	0.113166	2.70003	-0.0387807
34	7	1	0	0.533478	0.113166	-1.19997	-0.0387807
37	7	1	0	0.487478	0.113166	-1.79997	-0.0387807
2	10	1	0	0.934478	1.20317	-0.649973	0.871219
3	10	1	0	-1.00952	1.20317	-1.29997	0.871219
10	10	1	0	-0.957522	1.20317	-2.04997	0.871219
17	10	1	0	-0.219522	1.20317	2.30003	0.871219
23	10	1	0	-1.32952	1.20317	-0.799973	0.871219
31	10	1	0	0.006478	1.20317	-1.94997	0.871219
33	10	1	0	-0.710522	1.20317	2.70003	0.871219
34	10	1	0	0.533478	1.20317	-1.19997	0.871219
37	10	1	0	0.487478	1.20317	-1.79997	0.871219
2	11	1	0	0.934478	0.473166	-0.649973	0.0512193
3	11	1	0	-1.00952	0.473166	-1.29997	0.0512193
7	11	1	0	-0.892522	0.473166	-0.549973	0.0512193
11	11	1	0	0.952478	0.473166	2.80003	0.0512193
13	11	1	0	0.561478	0.473166	1.65003	0.0512193
22	11	1	0	1.34448	0.473166	-1.29997	0.0512193
25	11	1	0	-0.174522	0.473166	1.40003	0.0512193
26	11	1	0	-0.201522	0.473166	1.15003	0.0512193
31	11	1	0	0.006478	0.473166	-1.94997	0.0512193
32	11	1	0	0.642478	0.473166	3.00003	0.0512193
34	11	1	0	0.533478	0.473166	-1.19997	0.0512193
37	11	1	0	0.487478	0.473166	-1.79997	0.0512193
38	11	1	0	0.025478	0.473166	-0.899973	0.0512193
4	13	1	0	-0.712522	-0.616834	1.00003	0.781219
5	13	1	0	0.652478	-0.616834	0.200027	0.781219
7	13	1	0	-0.892522	-0.616834	-0.549973	0.781219
9	13	1	0	0.417478	-0.616834	-1.19997	0.781219
10	13	1	0	-0.957522	-0.616834	-2.04997	0.781219
11	13	1	0	0.952478	-0.616834	2.80003	0.781219
14	13	1	0	-1.21252	-0.616834	-1.84997	0.781219
17	13	1	0	-0.219522	-0.616834	2.30003	0.781219
18	13	1	0	-0.037522	-0.616834	-0.549973	0.781219
28	13	1	0	0.444478	-0.616834	-1.39997	0.781219
31	13	1	0	0.006478	-0.616834	-1.94997	0.781219
35	13	1	0	-1.18452	-0.616834	-1.54997	0.781219
4	15	1	0	-0.712522	-0.616834	1.00003	-0.768781
8	15	1	0	0.336478	-0.616834	1.55003	-0.768781
9	15	1	0	0.417478	-0.616834	-1.19997	-0.768781
10	15	1	0	-0.957522	-0.616834	-2.04997	-0.768781
14	15	1	0	-1.21252	-0.616834	-1.84997	-0.768781
17	15	1	0	-0.219522	-0.616834	2.30003	-0.768781
20	15	1	0	-0.301522	-0.616834	0.100027	-0.768781
24	15	1	0	0.462478	-0.616834	-0.999973	-0.768781
29	15	1	0	0.789478	-0.616834	1.85003	-0.768781
30	15	1	0	0.990478	-0.616834	-1.94997	-0.768781
31	15	1	0	0.006478	-0.616834	-1.94997	-0.768781
33	15	1	0	-0.710522	-0.616834	2.70003	-0.768781
39	15	1	0	-0.083522	-0.616834	2.60003	-0.768781
3	18	1	0	-1.00952	-0.796834	-1.29997	-1.30878
4	18	1	0	-0.712522	-0.796834	1.00003	-1.30878
5	18	1	0	0.652478	-0.796834	0.200027	-1.30878
12	18	1	0	-0.930522	-0.796834	-1.84997	-1.30878
21	18	1	0	-0.928522	-0.796834	-2.04997	-1.30878
22	18	1	0	1.34448	-0.796834	-1.29997	-1.30878
27	18	1	0	-0.674522	-0.796834	2.7e-05	-1.30878
28	18	1	0	0.444478	-0.796834	-1.39997	-1.30878
29	18	1	0	0.789478	-0.796834	1.85003	-1.30878
33	18	1	0	-0.710522	-0.796834	2.70003	-1.30878
35	18	1	0	-1.18452	-0.796834	-1.54997	-1.30878
37	18	1	0	0.487478	-0.796834	-1.79997	-1.30878
39	18	1	0	-0.083522	-0.796834	2.60003	-1.30878
2	19	1	0	0.934478	0.023166	-0.649973	-0.218781
7	19	1	0	-0.892522	0.023166	-0.549973	-0.218781
8	19	1	0	0.336478	0.023166	1.55003	-0.218781
10	19	1	0	-0.957522	0.023166	-2.04997	-0.218781
15	19	1	0	0.843478	0.023166	0.700027	-0.218781
16	19	1	0	-0.093522	0.023166	-2.14997	-0.218781
19	19	1	0	1.15448	0.023166	2.7e-05	-0.218781
22	19	1	0	1.34448	0.023166	-1.29997	-0.218781
23	19	1	0	-1.32952	0.023166	-0.799973	-0.218781
28	19	1	0	0.444478	0.023166	-1.39997	-0.218781
32	19	1	0	0.642478	0.023166	3.00003	-0.218781
33	19	1	0	-0.710522	0.023166	2.70003	-0.218781
35	19	1	0	-1.18452	0.023166	-1.54997	-0.218781
11	21	1	0	0.952478	0.293166	2.80003	0.601219
14	21	1	0	-1.21252	0.293166	-1.84997	0.601219
15	21	1	0	0.843478	0.293166	0.700027	0.601219
22	21	1	0	1.34448	0.293166	-1.29997	0.601219
24	21	1	0	0.462478	0.293166	-0.999973	0.601219
26	21	1	0	-0.201522	0.293166	1.15003	0.601219
27	21	1	0	-0.674522	0.293166	2.7e-05	0.601219
29	21	1	0	0.789478	0.293166	1.85003	0.601219
30	21	1	0	0.990478	0.293166	-1.94997	0.601219
31	21	1	0	0.006478	0.293166	-1.94997	0.601219
34	21	1	0	0.533478	0.293166	-1.19997	0.601219
36	21	1	0	0.871478	0.293166	4.45003	0.601219
39	21	1	0	-0.083522	0.293166	2.60003	0.601219
2	22	1	0	0.934478	-0.246834	-0.649973	-1.48878
8	22	1	0	0.336478	-0.246834	1.55003	-1.48878
9	22	1	0	0.417478	-0.246834	-1.19997	-1.48878
16	22	1	0	-0.093522	-0.246834	-2.14997	-1.48878
18	22	1	0	-0.037522	-0.246834	-0.549973	-1.48878
20	22	1	0	-0.301522	-0.246834	0.100027	-1.48878
22	22	1	0	1.34448	-0.246834	-1.29997	-1.48878
24	22	1	0	0.462478	-0.246834	-0.999973	-1.48878
25	22	1	0	-0.174522	-0.246834	1.40003	-1.48878
27	22	1	0	-0.674522	-0.246834	2.7e-05	-1.48878
30	22	1	0	0.990478	-0.246834	-1.94997	-1.48878
35	22	1	0	-1.18452	-0.246834	-1.54997	-1.48878
39	22	1	0	-0.083522	-0.246834	2.60003	-1.48878
2	25	1	0	0.934478	-0.156834	-0.649973	-0.678781
5	25	1	0	0.652478	-0.156834	0.200027	-0.678781
7	25	1	0	-0.892522	-0.156834	-0.549973	-0.678781
12	25	1	0	-0.930522	-0.156834	-1.84997	-0.678781
16	25	1	0	-0.093522	-0.156834	-2.14997	-0.678781
18	25	1	0	-0.037522	-0.156834	-0.549973	-0.678781
20	25	1	0	-0.301522	-0.156834	0.100027	-0.678781
22	25	1	0	1.34448	-0.156834	-1.29997	-0.678781
23	25	1	0	-1.32952	-0.156834	-0.799973	-0.678781
27	25	1	0	-0.674522	-0.156834	2.7e-05	-0.678781
35	25	1	0	-1.18452	-0.156834	-1.54997	-0.678781
38	25	1	0	0.025478	-0.156834	-0.899973	-0.678781
39	25	1	0	-0.083522	-0.156834	2.60003	-0.678781
2	29	1	0	0.934478	-0.156834	-0.649973	-0.768781
6	29	1	0	0.052478	-0.156834	-1.49997	-0.768781
13	29	1	0	0.561478	-0.156834	1.65003	-0.768781
22	29	1	0	1.34448	-0.156834	-1.29997	-0.768781
23	29	1	0	-1.32952	-0.156834	-0.799973	-0.768781
30	29	1	0	0.990478	-0.156834	-1.94997	-0.768781
33	29	1	0	-0.710522	-0.156834	2.70003	-0.768781
38	29	1	0	0.025478	-0.156834	-0.899973	-0.768781
1	31	1	0	-0.901522	-1.24683	2.05003	-0.948781
2	31	1	0	0.934478	-1.24683	-0.649973	-0.948781
10	31	1	0	-0.957522	-1.24683	-2.04997	-0.948781
15	31	1	0	0.843478	-1.24683	0.700027	-0.948781
22	31	1	0	1.34448	-1.24683	-1.29997	-0.948781
23	31	1	0	-1.32952	-1.24683	-0.799973	-0.948781
25	31	1	0	-0.174522	-1.24683	1.40003	-0.948781
26	31	1	0	-0.201522	-1.24683	1.15003	-0.948781
27	31	1	0	-0.674522	-1.24683	2.7e-05	-0.948781
28	31	1	0	0.444478	-1.24683	-1.39997	-0.948781
31	31	1	0	0.006478	-1.24683	-1.94997	-0.948781
38	31	1	0	0.025478	-1.24683	-0.899973	-0.948781
39	31	1	0	-0.083522	-1.24683	2.60003	-0.948781
5	33	1	0	0.652478	0.473166	0.200027	0.321219
6	33	1	0	0.052478	0.473166	-1.49997	0.321219
7	33	1	0	-0.892522	0.473166	-0.549973	0.321219
8	33	1	0	0.336478	0.473166	1.55003	0.321219
15	33	1	0	0.843478	0.473166	0.700027	0.321219
16	33	1	0	-0.093522	0.473166	-2.14997	0.321219
18	33	1	0	-0.037522	0.473166	-0.549973	0.321219
23	33	1	0	-1.32952	0.473166	-0.799973	0.321219
27	33	1	0	-0.674522	0.473166	2.7e-05	0.321219
29	33	1	0	0.789478	0.473166	1.85003	0.321219
32	33	1	0	0.642478	0.473166	3.00003	0.321219
33	33	1	0	-0.710522	0.473166	2.70003	0.321219
2	35	1	0	0.934478	-1.70683	-0.649973	-0.858781
7	35	1	0	-0.892522	-1.70683	-0.549973	-0.858781
10	35	1	0	-0.957522	-1.70683	-2.04997	-0.858781
18	35	1	0	-0.037522	-1.70683	-0.549973	-0.858781
22	35	1	0	1.34448	-1.70683	-1.29997	-0.858781
25	35	1	0	-0.174522	-1.70683	1.40003	-0.858781
30	35	1	0	0.990478	-1.70683	-1.94997	-0.858781
31	35	1	0	0.006478	-1.70683	-1.94997	-0.858781
34	35	1	0	0.533478	-1.70683	-1.19997	-0.858781
35	35	1	0	-1.18452	-1.70683	-1.54997	-0.858781
37	35	1	0	0.487478	-1.70683	-1.79997	-0.858781
38	35	1	0	0.025478	-1.70683	-0.899973	-0.858781
39	35	1	0	-0.083522	-1.70683	2.60003	-0.858781
2	37	1	0	0.934478	1.47317	-0.649973	0.321219
6	37	1	0	0.052478	1.47317	-1.49997	0.321219
8	37	1	0	0.336478	1.47317	1.55003	0.321219
13	37	1	0	0.561478	1.47317	1.65003	0.321219
14	37	1	0	-1.21252	1.47317	-1.84997	0.321219
21	37	1	0	-0.928522	1.47317	-2.04997	0.321219
24	37	1	0	0.462478	1.47317	-0.999973	0.321219
28	37	1	0	0.444478	1.47317	-1.39997	0.321219
29	37	1	0	0.789478	1.47317	1.85003	0.321219
34	37	1	0	0.533478	1.47317	-1.19997	0.321219
35	37	1	0	-1.18452	1.47317	-1.54997	0.321219
36	37	1	0	0.871478	1.47317	4.45003	0.321219
38	37	1	0	0.025478	1.47317	-0.899973	0.321219
4	39	1	0	-0.712522	0.753166	1.00003	1.14122
8	39	1	0	0.336478	0.753166	1.55003	1.14122
10	39	1	0	-0.957522	0.753166	-2.04997	1.14122
13	39	1	0	0.561478	0.753166	1.65003	1.14122
15	39	1	0	0.843478	0.753166	0.700027	1.14122
16	39	1	0	-0.093522	0.753166	-2.14997	1.14122
17	39	1	0	-0.219522	0.753166	2.30003	1.14122
20	39	1	0	-0.301522	0.753166	0.100027	1.14122
25	39	1	0	-0.174522	0.753166	1.40003	1.14122
29	39	1	0	0.789478	0.753166	1.85003	1.14122
31	39	1	0	0.006478	0.753166	-1.94997	1.14122
36	39	1	0	0.871478	0.753166	4.45003	1.14122
38	39	1	0	0.025478	0.753166	-0.899973	1.14122
6	41	1	0	0.052478	-0.706834	-1.49997	0.691219
9	41	1	0	0.417478	-0.706834	-1.19997	0.691219
13	41	1	0	0.561478	-0.706834	1.65003	0.691219
14	41	1	0	-1.21252	-0.706834	-1.84997	0.691219
15	41	1	0	0.843478	-0.706834	0.700027	0.691219
18	41	1	0	-0.037522	-0.706834	-0.549973	0.691219
20	41	1	0	-0.301522	-0.706834	0.100027	0.691219
23	41	1	0	-1.32952	-0.706834	-0.799973	0.691219
26	41	1	0	-0.201522	-0.706834	1.15003	0.691219
29	41	1	0	0.789478	-0.706834	1.85003	0.691219
30	41	1	0	0.990478	-0.706834	-1.94997	0.691219
31	41	1	0	0.006478	-0.706834	-1.94997	0.691219
34	41	1	0	0.533478	-0.706834	-1.19997	0.691219
2	43	1	0	0.934478	1.57317	-0.649973	0.231219
10	43	1	0	-0.957522	1.57317	-2.04997	0.231219
13	43	1	0	0.561478	1.57317	1.65003	0.231219
14	43	1	0	-1.21252	1.57317	-1.84997	0.231219
16	43	1	0	-0.093522	1.57317	-2.14997	0.231219
17	43	1	0	-0.219522	1.57317	2.30003	0.231219
21	43	1	0	-0.928522	1.57317	-2.04997	0.231219
25	43	1	0	-0.174522	1.57317	1.40003	0.231219
27	43	1	0	-0.674522	1.57317	2.7e-05	0.231219
28	43	1	0	0.444478	1.57317	-1.39997	0.231219
29	43	1	0	0.789478	1.57317	1.85003	0.231219
32	43	1	0	0.642478	1.57317	3.00003	0.231219
36	43	1	0	0.871478	1.57317	4.45003	0.231219
4	45	1	0	-0.712522	-1.42683	1.00003	-0.218781
5	45	1	0	0.652478	-1.42683	0.200027	-0.218781
9	45	1	0	0.417478	-1.42683	-1.19997	-0.218781
13	45	1	0	0.561478	-1.42683	1.65003	-0.218781
14	45	1	0	-1.21252	-1.42683	-1.84997	-0.218781
24	45	1	0	0.462478	-1.42683	-0.999973	-0.218781
25	45	1	0	-0.174522	-1.42683	1.40003	-0.218781
27	45	1	0	-0.674522	-1.42683	2.7e-05	-0.218781
29	45	1	0	0.789478	-1.42683	1.85003	-0.218781
30	45	1	0	0.990478	-1.42683	-1.94997	-0.218781
35	45	1	0	-1.18452	-1.42683	-1.54997	-0.218781
37	45	1	0	0.487478	-1.42683	-1.79997	-0.218781
39	45	1	0	-0.083522	-1.42683	2.60003	-0.218781
4	47	1	0	-0.712522	1.57317	1.00003	1.87122
8	47	1	0	0.336478	1.57317	1.55003	1.87122
9	47	1	0	0.417478	1.57317	-1.19997	1.87122
11	47	1	0	0.952478	1.57317	2.80003	1.87122
13	47	1	0	0.561478	1.57317	1.65003	1.87122
20	47	1	0	-0.301522	1.57317	0.100027	1.87122
24	47	1	0	0.462478	1.57317	-0.999973	1.87122
28	47	1	0	0.444478	1.57317	-1.39997	1.87122
29	47	1	0	0.789478	1.57317	1.85003	1.87122
30	47	1	0	0.990478	1.57317	-1.94997	1.87122
33	47	1	0	-0.710522	1.57317	2.70003	1.87122
35	47	1	0	-1.18452	1.57317	-1.54997	1.87122
39	47	1	0	-0.083522	1.57317	2.60003	1.87122
1	49	1	0	-0.901522	0.293166	2.05003	0.231219
4	49	1	0	-0.712522	0.293166	1.00003	0.231219
5	49	1	0	0.652478	0.293166	0.200027	0.231219
7	49	1	0	-0.892522	0.293166	-0.549973	0.231219
16	49	1	0	-0.093522	0.293166	-2.14997	0.231219
19	49	1	0	1.15448	0.293166	2.7e-05	0.231219
25	49	1	0	-0.174522	0.293166	1.40003	0.231219
26	49	1	0	-0.201522	0.293166	1.15003	0.231219
27	49	1	0	-0.674522	0.293166	2.7e-05	0.231219
28	49	1	0	0.444478	0.293166	-1.39997	0.231219
31	49	1	0	0.006478	0.293166	-1.94997	0.231219
27	1	1	1	-0.674522	0.113166	2.7e-05	0.691219
5	10	1	1	0.652478	1.20317	0.200027	0.871219
15	10	1	1	0.843478	1.20317	0.700027	0.871219
18	10	1	1	-0.037522	1.20317	-0.549973	0.871219
19	10	1	1	1.15448	1.20317	2.7e-05	0.871219
37	13	1	1	0.487478	-0.616834	-1.79997	0.781219
14	29	1	1	-1.21252	-0.156834	-1.84997	-0.768781
32	29	1	1	0.642478	-0.156834	3.00003	-0.768781
34	29	1	1	0.533478	-0.156834	-1.19997	-0.768781
37	29	1	1	0.487478	-0.156834	-1.79997	-0.768781
39	29	1	1	-0.083522	-0.156834	2.60003	-0.768781
13	49	1	1	0.561478	0.293166	1.65003	0.231219
36	49	1	1	0.871478	0.293166	4.45003	0.231219
1	2	1	0	-0.901522	-0.616834	2.05003	0.141219
5	2	1	0	0.652478	-0.616834	0.200027	0.141219
6	2	1	0	0.052478	-0.616834	-1.49997	0.141219
9	2	1	0	0.417478	-0.616834	-1.19997	0.141219
11	2	1	0	0.952478	-0.616834	2.80003	0.141219
13	2	1	0	0.561478	-0.616834	1.65003	0.141219
17	2	1	0	-0.219522	-0.616834	2.30003	0.141219
19	2	1	0	1.15448	-0.616834	2.7e-05	0.141219
20	2	1	0	-0.301522	-0.616834	0.100027	0.141219
24	2	1	0	0.462478	-0.616834	-0.999973	0.141219
26	2	1	0	-0.201522	-0.616834	1.15003	0.141219
37	2	1	0	0.487478	-0.616834	-1.79997	0.141219
38	2	1	0	0.025478	-0.616834	-0.899973	0.141219
2	4	1	0	0.934478	-0.426834	-0.649973	-0.578781
5	4	1	0	0.652478	-0.426834	0.200027	-0.578781
7	4	1	0	-0.892522	-0.426834	-0.549973	-0.578781
9	4	1	0	0.417478	-0.426834	-1.19997	-0.578781
14	4	1	0	-1.21252	-0.426834	-1.84997	-0.578781
15	4	1	0	0.843478	-0.426834	0.700027	-0.578781
18	4	1	0	-0.037522	-0.426834	-0.549973	-0.578781
21	4	1	0	-0.928522	-0.426834	-2.04997	-0.578781
25	4	1	0	-0.174522	-0.426834	1.40003	-0.578781
27	4	1	0	-0.674522	-0.426834	2.7e-05	-0.578781
28	4	1	0	0.444478	-0.426834	-1.39997	-0.578781
31	4	1	0	0.006478	-0.426834	-1.94997	-0.578781
33	4	1	0	-0.710522	-0.426834	2.70003	-0.578781
36	4	1	0	0.871478	-0.426834	4.45003	-0.578781
6	6	1	0	0.052478	-0.246834	-1.49997	0.321219
8	6	1	0	0.336478	-0.246834	1.55003	0.321219
10	6	1	0	-0.957522	-0.246834	-2.04997	0.321219
12	6	1	0	-0.930522	-0.246834	-1.84997	0.321219
16	6	1	0	-0.093522	-0.246834	-2.14997	0.321219
21	6	1	0	-0.928522	-0.246834	-2.04997	0.321219
23	6	1	0	-1.32952	-0.246834	-0.799973	0.321219
24	6	1	0	0.462478	-0.246834	-0.999973	0.321219
26	6	1	0	-0.201522	-0.246834	1.15003	0.321219
28	6	1	0	0.444478	-0.246834	-1.39997	0.321219
29	6	1	0	0.789478	-0.246834	1.85003	0.321219
37	6	1	0	0.487478	-0.246834	-1.79997	0.321219
38	6	1	0	0.025478	-0.246834	-0.899973	0.321219
2	8	1	0	0.934478	1.02317	-0.649973	-0.128781
14	8	1	0	-1.21252	1.02317	-1.84997	-0.128781
25	8	1	0	-0.174522	1.02317	1.40003	-0.128781
34	8	1	0	0.533478	1.02317	-1.19997	-0.128781
2	9	1	0	0.934478	-0.066834	-0.649973	0.421219
3	9	1	0	-1.00952	-0.066834	-1.29997	0.421219
4	9	1	0	-0.712522	-0.066834	1.00003	0.421219
8	9	1	0	0.336478	-0.066834	1.55003	0.421219
14	9	1	0	-1.21252	-0.066834	-1.84997	0.421219
16	9	1	0	-0.093522	-0.066834	-2.14997	0.421219
18	9	1	0	-0.037522	-0.066834	-0.549973	0.421219
19	9	1	0	1.15448	-0.066834	2.7e-05	0.421219
21	9	1	0	-0.928522	-0.066834	-2.04997	0.421219
24	9	1	0	0.462478	-0.066834	-0.999973	0.421219
30	9	1	0	0.990478	-0.066834	-1.94997	0.421219
34	9	1	0	0.533478	-0.066834	-1.19997	0.421219
39	9	1	0	-0.083522	-0.066834	2.60003	0.421219
2	12	1	0	0.934478	-0.526834	-0.649973	-0.128781
8	12	1	0	0.336478	-0.526834	1.55003	-0.128781
9	12	1	0	0.417478	-0.526834	-1.19997	-0.128781
14	12	1	0	-1.21252	-0.526834	-1.84997	-0.128781
17	12	1	0	-0.219522	-0.526834	2.30003	-0.128781
19	12	1	0	1.15448	-0.526834	2.7e-05	-0.128781
21	12	1	0	-0.928522	-0.526834	-2.04997	-0.128781
23	12	1	0	-1.32952	-0.526834	-0.799973	-0.128781
24	12	1	0	0.462478	-0.526834	-0.999973	-0.128781
25	12	1	0	-0.174522	-0.526834	1.40003	-0.128781
30	12	1	0	0.990478	-0.526834	-1.94997	-0.128781
31	12	1	0	0.006478	-0.526834	-1.94997	-0.128781
36	12	1	0	0.871478	-0.526834	4.45003	-0.128781
1	14	1	0	-0.901522	0.843166	2.05003	0.0512193
5	14	1	0	0.652478	0.843166	0.200027	0.0512193
8	14	1	0	0.336478	0.843166	1.55003	0.0512193
10	14	1	0	-0.957522	0.843166	-2.04997	0.0512193
12	14	1	0	-0.930522	0.843166	-1.84997	0.0512193
13	14	1	0	0.561478	0.843166	1.65003	0.0512193
17	14	1	0	-0.219522	0.843166	2.30003	0.0512193
19	14	1	0	1.15448	0.843166	2.7e-05	0.0512193
21	14	1	0	-0.928522	0.843166	-2.04997	0.0512193
23	14	1	0	-1.32952	0.843166	-0.799973	0.0512193
24	14	1	0	0.462478	0.843166	-0.999973	0.0512193
25	14	1	0	-0.174522	0.843166	1.40003	0.0512193
33	14	1	0	-0.710522	0.843166	2.70003	0.0512193
4	16	1	0	-0.712522	-0.156834	1.00003	-0.948781
19	16	1	0	1.15448	-0.156834	2.7e-05	-0.948781
20	16	1	0	-0.301522	-0.156834	0.100027	-0.948781
21	16	1	0	-0.928522	-0.156834	-2.04997	-0.948781
22	16	1	0	1.34448	-0.156834	-1.29997	-0.948781
23	16	1	0	-1.32952	-0.156834	-0.799973	-0.948781
26	16	1	0	-0.201522	-0.156834	1.15003	-0.948781
28	16	1	0	0.444478	-0.156834	-1.39997	-0.948781
30	16	1	0	0.990478	-0.156834	-1.94997	-0.948781
31	16	1	0	0.006478	-0.156834	-1.94997	-0.948781
33	16	1	0	-0.710522	-0.156834	2.70003	-0.948781
34	16	1	0	0.533478	-0.156834	-1.19997	-0.948781
38	16	1	0	0.025478	-0.156834	-0.899973	-0.948781
2	17	1	0	0.934478	1.66317	-0.649973	1.78122
4	17	1	0	-0.712522	1.66317	1.00003	1.78122
7	17	1	0	-0.892522	1.66317	-0.549973	1.78122
11	17	1	0	0.952478	1.66317	2.80003	1.78122
20	17	1	0	-0.301522	1.66317	0.100027	1.78122
21	17	1	0	-0.928522	1.66317	-2.04997	1.78122
22	17	1	0	1.34448	1.66317	-1.29997	1.78122
23	17	1	0	-1.32952	1.66317	-0.799973	1.78122
26	17	1	0	-0.201522	1.66317	1.15003	1.78122
28	17	1	0	0.444478	1.66317	-1.39997	1.78122
30	17	1	0	0.990478	1.66317	-1.94997	1.78122
31	17	1	0	0.006478	1.66317	-1.94997	1.78122
33	17	1	0	-0.710522	1.66317	2.70003	1.78122
9	20	1	0	0.417478	0.933166	-1.19997	1.23122
14	20	1	0	-1.21252	0.933166	-1.84997	1.23122
15	20	1	0	0.843478	0.933166	0.700027	1.23122
19	20	1	0	1.15448	0.933166	2.7e-05	1.23122
21	20	1	0	-0.928522	0.933166	-2.04997	1.23122
23	20	1	0	-1.32952	0.933166	-0.799973	1.23122
26	20	1	0	-0.201522	0.933166	1.15003	1.23122
33	20	1	0	-0.710522	0.933166	2.70003	1.23122
34	20	1	0	0.533478	0.933166	-1.19997	1.23122
38	20	1	0	0.025478	0.933166	-0.899973	1.23122
39	20	1	0	-0.083522	0.933166	2.60003	1.23122
1	23	1	0	-0.901522	0.843166	2.05003	-0.578781
4	23	1	0	-0.712522	0.843166	1.00003	-0.578781
5	23	1	0	0.652478	0.843166	0.200027	-0.578781
7	23	1	0	-0.892522	0.843166	-0.549973	-0.578781
8	23	1	0	0.336478	0.843166	1.55003	-0.578781
10	23	1	0	-0.957522	0.843166	-2.04997	-0.578781
11	23	1	0	0.952478	0.843166	2.80003	-0.578781
15	23	1	0	0.843478	0.843166	0.700027	-0.578781
16	23	1	0	-0.093522	0.843166	-2.14997	-0.578781
18	23	1	0	-0.037522	0.843166	-0.549973	-0.578781
30	23	1	0	0.990478	0.843166	-1.94997	-0.578781
31	23	1	0	0.006478	0.843166	-1.94997	-0.578781
33	23	1	0	-0.710522	0.843166	2.70003	-0.578781
2	24	1	0	0.934478	0.203166	-0.649973	0.421219
4	24	1	0	-0.712522	0.203166	1.00003	0.421219
10	24	1	0	-0.957522	0.203166	-2.04997	0.421219
15	24	1	0	0.843478	0.203166	0.700027	0.421219
22	24	1	0	1.34448	0.203166	-1.29997	0.421219
23	24	1	0	-1.32952	0.203166	-0.799973	0.421219
25	24	1	0	-0.174522	0.203166	1.40003	0.421219
26	24	1	0	-0.201522	0.203166	1.15003	0.421219
27	24	1	0	-0.674522	0.203166	2.7e-05	0.421219
32	24	1	0	0.642478	0.203166	3.00003	0.421219
33	24	1	0	-0.710522	0.203166	2.70003	0.421219
35	24	1	0	-1.18452	0.203166	-1.54997	0.421219
38	24	1	0	0.025478	0.203166	-0.899973	0.421219
2	26	1	0	0.934478	-1.70683	-0.649973	-1.39878
7	26	1	0	-0.892522	-1.70683	-0.549973	-1.39878
10	26	1	0	-0.957522	-1.70683	-2.04997	-1.39878
12	26	1	0	-0.930522	-1.70683	-1.84997	-1.39878
13	26	1	0	0.561478	-1.70683	1.65003	-1.39878
15	26	1	0	0.843478	-1.70683	0.700027	-1.39878
17	26	1	0	-0.219522	-1.70683	2.30003	-1.39878
23	26	1	0	-1.32952	-1.70683	-0.799973	-1.39878
24	26	1	0	0.462478	-1.70683	-0.999973	-1.39878
27	26	1	0	-0.674522	-1.70683	2.7e-05	-1.39878
34	26	1	0	0.533478	-1.70683	-1.19997	-1.39878
36	26	1	0	0.871478	-1.70683	4.45003	-1.39878
38	26	1	0	0.025478	-1.70683	-0.899973	-1.39878
14	28	1	0	-1.21252	0.023166	-1.84997	-0.488781
16	28	1	0	-0.093522	0.023166	-2.14997	-0.488781
18	28	1	0	-0.037522	0.023166	-0.549973	-0.488781
23	28	1	0	-1.32952	0.023166	-0.799973	-0.488781
24	28	1	0	0.462478	0.023166	-0.999973	-0.488781
28	28	1	0	0.444478	0.023166	-1.39997	-0.488781
30	28	1	0	0.990478	0.023166	-1.94997	-0.488781
31	28	1	0	0.006478	0.023166	-1.94997	-0.488781
32	28	1	0	0.642478	0.023166	3.00003	-0.488781
34	28	1	0	0.533478	0.023166	-1.19997	-0.488781
39	28	1	0	-0.083522	0.023166	2.60003	-0.488781
6	30	1	0	0.052478	-0.886834	-1.49997	-1.21878
8	30	1	0	0.336478	-0.886834	1.55003	-1.21878
9	30	1	0	0.417478	-0.886834	-1.19997	-1.21878
17	30	1	0	-0.219522	-0.886834	2.30003	-1.21878
18	30	1	0	-0.037522	-0.886834	-0.549973	-1.21878
20	30	1	0	-0.301522	-0.886834	0.100027	-1.21878
23	30	1	0	-1.32952	-0.886834	-0.799973	-1.21878
27	30	1	0	-0.674522	-0.886834	2.7e-05	-1.21878
28	30	1	0	0.444478	-0.886834	-1.39997	-1.21878
29	30	1	0	0.789478	-0.886834	1.85003	-1.21878
31	30	1	0	0.006478	-0.886834	-1.94997	-1.21878
38	30	1	0	0.025478	-0.886834	-0.899973	-1.21878
3	32	1	0	-1.00952	-1.24683	-1.29997	-1.39878
4	32	1	0	-0.712522	-1.24683	1.00003	-1.39878
5	32	1	0	0.652478	-1.24683	0.200027	-1.39878
8	32	1	0	0.336478	-1.24683	1.55003	-1.39878
9	32	1	0	0.417478	-1.24683	-1.19997	-1.39878
12	32	1	0	-0.930522	-1.24683	-1.84997	-1.39878
14	32	1	0	-1.21252	-1.24683	-1.84997	-1.39878
15	32	1	0	0.843478	-1.24683	0.700027	-1.39878
22	32	1	0	1.34448	-1.24683	-1.29997	-1.39878
25	32	1	0	-0.174522	-1.24683	1.40003	-1.39878
31	32	1	0	0.006478	-1.24683	-1.94997	-1.39878
34	32	1	0	0.533478	-1.24683	-1.19997	-1.39878
38	32	1	0	0.025478	-1.24683	-0.899973	-1.39878
9	34	1	0	0.417478	-0.066834	-1.19997	0.691219
11	34	1	0	0.952478	-0.066834	2.80003	0.691219
13	34	1	0	0.561478	-0.066834	1.65003	0.691219
16	34	1	0	-0.093522	-0.066834	-2.14997	0.691219
18	34	1	0	-0.037522	-0.066834	-0.549973	0.691219
21	34	1	0	-0.928522	-0.066834	-2.04997	0.691219
25	34	1	0	-0.174522	-0.066834	1.40003	0.691219
30	34	1	0	0.990478	-0.066834	-1.94997	0.691219
33	34	1	0	-0.710522	-0.066834	2.70003	0.691219
35	34	1	0	-1.18452	-0.066834	-1.54997	0.691219
37	34	1	0	0.487478	-0.066834	-1.79997	0.691219
39	34	1	0	-0.083522	-0.066834	2.60003	0.691219
1	36	1	0	-0.901522	-1.97683	2.05003	-1.30878
3	36	1	0	-1.00952	-1.97683	-1.29997	-1.30878
6	36	1	0	0.052478	-1.97683	-1.49997	-1.30878
13	36	1	0	0.561478	-1.97683	1.65003	-1.30878
17	36	1	0	-0.219522	-1.97683	2.30003	-1.30878
18	36	1	0	-0.037522	-1.97683	-0.549973	-1.30878
23	36	1	0	-1.32952	-1.97683	-0.799973	-1.30878
25	36	1	0	-0.174522	-1.97683	1.40003	-1.30878
29	36	1	0	0.789478	-1.97683	1.85003	-1.30878
33	36	1	0	-0.710522	-1.97683	2.70003	-1.30878
36	36	1	0	0.871478	-1.97683	4.45003	-1.30878
37	36	1	0	0.487478	-1.97683	-1.79997	-1.30878
39	36	1	0	-0.083522	-1.97683	2.60003	-1.30878
3	38	1	0	-1.00952	1.11317	-1.29997	0.781219
5	38	1	0	0.652478	1.11317	0.200027	0.781219
7	38	1	0	-0.892522	1.11317	-0.549973	0.781219
12	38	1	0	-0.930522	1.11317	-1.84997	0.781219
13	38	1	0	0.561478	1.11317	1.65003	0.781219
16	38	1	0	-0.093522	1.11317	-2.14997	0.781219
17	38	1	0	-0.219522	1.11317	2.30003	0.781219
19	38	1	0	1.15448	1.11317	2.7e-05	0.781219
20	38	1	0	-0.301522	1.11317	0.100027	0.781219
23	38	1	0	-1.32952	1.11317	-0.799973	0.781219
24	38	1	0	0.462478	1.11317	-0.999973	0.781219
25	38	1	0	-0.174522	1.11317	1.40003	0.781219
29	38	1	0	0.789478	1.11317	1.85003	0.781219
2	40	1	0	0.934478	-1.88683	-0.649973	-0.768781
3	40	1	0	-1.00952	-1.88683	-1.29997	-0.768781
4	40	1	0	-0.712522	-1.88683	1.00003	-0.768781
8	40	1	0	0.336478	-1.88683	1.55003	-0.768781
15	40	1	0	0.843478	-1.88683	0.700027	-0.768781
18	40	1	0	-0.037522	-1.88683	-0.549973	-0.768781
20	40	1	0	-0.301522	-1.88683	0.100027	-0.768781
21	40	1	0	-0.928522	-1.88683	-2.04997	-0.768781
23	40	1	0	-1.32952	-1.88683	-0.799973	-0.768781
24	40	1	0	0.462478	-1.88683	-0.999973	-0.768781
28	40	1	0	0.444478	-1.88683	-1.39997	-0.768781
29	40	1	0	0.789478	-1.88683	1.85003	-0.768781
31	40	1	0	0.006478	-1.88683	-1.94997	-0.768781
3	42	1	0	-1.00952	1.66317	-1.29997	0.691219
4	42	1	0	-0.712522	1.66317	1.00003	0.691219
7	42	1	0	-0.892522	1.66317	-0.549973	0.691219
12	42	1	0	-0.930522	1.66317	-1.84997	0.691219
13	42	1	0	0.561478	1.66317	1.65003	0.691219
18	42	1	0	-0.037522	1.66317	-0.549973	0.691219
21	42	1	0	-0.928522	1.66317	-2.04997	0.691219
24	42	1	0	0.462478	1.66317	-0.999973	0.691219
25	42	1	0	-0.174522	1.66317	1.40003	0.691219
30	42	1	0	0.990478	1.66317	-1.94997	0.691219
31	42	1	0	0.006478	1.66317	-1.94997	0.691219
33	42	1	0	-0.710522	1.66317	2.70003	0.691219
35	42	1	0	-1.18452	1.66317	-1.54997	0.691219
4	44	1	0	-0.712522	0.203166	1.00003	1.14122
6	44	1	0	0.052478	0.203166	-1.49997	1.14122
8	44	1	0	0.336478	0.203166	1.55003	1.14122
10	44	1	0	-0.957522	0.203166	-2.04997	1.14122
17	44	1	0	-0.219522	0.203166	2.30003	1.14122
19	44	1	0	1.15448	0.203166	2.7e-05	1.14122
20	44	1	0	-0.301522	0.203166	0.100027	1.14122
23	44	1	0	-1.32952	0.203166	-0.799973	1.14122
24	44	1	0	0.462478	0.203166	-0.999973	1.14122
27	44	1	0	-0.674522	0.203166	2.7e-05	1.14122
37	44	1	0	0.487478	0.203166	-1.79997	1.14122
39	44	1	0	-0.083522	0.203166	2.60003	1.14122
1	46	1	0	-0.901522	0.113166	2.05003	0.691219
2	46	1	0	0.934478	0.113166	-0.649973	0.691219
3	46	1	0	-1.00952	0.113166	-1.29997	0.691219
5	46	1	0	0.652478	0.113166	0.200027	0.691219
10	46	1	0	-0.957522	0.113166	-2.04997	0.691219
12	46	1	0	-0.930522	0.113166	-1.84997	0.691219
13	46	1	0	0.561478	0.113166	1.65003	0.691219
21	46	1	0	-0.928522	0.113166	-2.04997	0.691219
22	46	1	0	1.34448	0.113166	-1.29997	0.691219
27	46	1	0	-0.674522	0.113166	2.7e-05	0.691219
30	46	1	0	0.990478	0.113166	-1.94997	0.691219
37	46	1	0	0.487478	0.113166	-1.79997	0.691219
38	46	1	0	0.025478	0.113166	-0.899973	0.691219
1	48	1	0	-0.901522	0.023166	2.05003	-0.768781
6	48	1	0	0.052478	0.023166	-1.49997	-0.768781
7	48	1	0	-0.892522	0.023166	-0.549973	-0.768781
8	48	1	0	0.336478	0.023166	1.55003	-0.768781
9	48	1	0	0.417478	0.023166	-1.19997	-0.768781
14	48	1	0	-1.21252	0.023166	-1.84997	-0.768781
16	48	1	0	-0.093522	0.023166	-2.14997	-0.768781
20	48	1	0	-0.301522	0.023166	0.100027	-0.768781
21	48	1	0	-0.928522	0.023166	-2.04997	-0.768781
22	48	1	0	1.34448	0.023166	-1.29997	-0.768781
24	48	1	0	0.462478	0.023166	-0.999973	-0.768781
25	48	1	0	-0.174522	0.023166	1.40003	-0.768781
32	48	1	0	0.642478	0.023166	3.00003	-0.768781
1	50	1	0	-0.901522	-0.156834	2.05003	0.871219
9	50	1	0	0.417478	-0.156834	-1.19997	0.871219
12	50	1	0	-0.930522	-0.156834	-1.84997	0.871219
13	50	1	0	0.561478	-0.156834	1.65003	0.871219
14	50	1	0	-1.21252	-0.156834	-1.84997	0.871219
19	50	1	0	1.15448	-0.156834	2.7e-05	0.871219
22	50	1	0	1.34448	-0.156834	-1.29997	0.871219
27	50	1	0	-0.674522	-0.156834	2.7e-05	0.871219
28	50	1	0	0.444478	-0.156834	-1.39997	0.871219
32	50	1	0	0.642478	-0.156834	3.00003	0.871219
38	50	1	0	0.025478	-0.156834	-0.899973	0.871219
39	50	1	0	-0.083522	-0.156834	2.60003	0.871219
5	8	1	1	0.652478	1.02317	0.200027	-0.128781
6	8	1	1	0.052478	1.02317	-1.49997	-0.128781
9	8	1	1	0.417478	1.02317	-1.19997	-0.128781
17	8	1	1	-0.219522	1.02317	2.30003	-0.128781
19	8	1	1	1.15448	1.02317	2.7e-05	-0.128781
20	8	1	1	-0.301522	1.02317	0.100027	-0.128781
24	8	1	1	0.462478	1.02317	-0.999973	-0.128781
28	8	1	1	0.444478	1.02317	-1.39997	-0.128781
37	8	1	1	0.487478	1.02317	-1.79997	-0.128781
27	20	1	1	-0.674522	0.933166	2.7e-05	1.23122
36	20	1	1	0.871478	0.933166	4.45003	1.23122
29	28	1	1	0.789478	0.023166	1.85003	-0.488781
13	30	1	1	0.561478	-0.886834	1.65003	-1.21878
8	34	1	1	0.336478	-0.066834	1.55003	0.691219
15	44	1	1	0.843478	0.203166	0.700027	1.14122
